# Supplementary material for: Effect of maternal sleep on embryonic development
Source: Sci Rep. 2022 Oct 12;12:17099. doi: 10.1038/s41598-022-21516-6 (PMC9556600; doi:10.1038/s41598-022-21516-6)
Supplement: Supplementary file 2 — Supplementary Information 2. [file 41598_2022_21516_MOESM2_ESM.csv]

	id	age	para	mens.cyc	hypert.dis	gdm	wt.1	ht	bmi.1	bfp.1	lbm.1	physac	child.wt	apgar5	apgar10	childSex	tot.preg.length.crl.mix	preterm	lmp	g_date.1	crl.1	ys.1	Examiner7	g_date.2	crl.2	ys.2	Examiner10	g_date.3	crl.3	Examiner13	sw.0.days.before.concept	sw_date.1	sw.ndays.1	tst.1	se.1	sw_date.2	sw.ndays.2	tst.2	se.2	excl
1	1	26	0	30	0	1	74.8	170	25.9	33.3	49.8916	2	3790	10	10	male	NA	0	NA	NA	NA	NA	NA	NA	NA	NA	NA	NA	NA	NA	NA	NA	NA	NA	NA	NA	NA	NA	NA	8
2	2	31	1	28	0	0	59.6	169	20.9	24.2	45.1768	2	3800	10	10	female	NA	0	NA	NA	NA	NA	NA	NA	NA	NA	NA	NA	NA	NA	NA	NA	NA	NA	NA	NA	NA	NA	NA	3
3	3	28	1	28	0	0	72.3	173	24.2	29.4	51.0438	2	3840	10	10	female	277	0	2014-03-09	2014-04-30	11.4	4.6	0	2014-05-21	32.8	5.5	0	2014-06-12	73.6	1	NA	NA	NA	NA	NA	2014-06-13	NA	NA	NA	0
4	4	30	0	28	1	0	67.3	167	24.1	25.4	50.2058	3	4150	10	10	male	286	0	2014-01-21	2014-03-11	3.9	3.6	0	2014-04-01	22.2	5	0	2014-04-22	52.6	0	NA	NA	NA	NA	NA	2014-04-23	NA	NA	NA	0
5	5	28	0	28	0	0	72.9	175	24.6	34.1	48.0411	1	3550	9	10	female	NA	0	NA	NA	NA	NA	NA	NA	NA	NA	NA	NA	NA	NA	NA	NA	NA	NA	NA	NA	NA	NA	NA	3
6	6	26	1	35	0	0	48.6	158	19.5	21.4	38.1996	1	3520	10	10	female	276	0	2014-02-19	2014-04-14	11.6	4.4	0	2014-04-30	26.4	4.5	0	2014-05-21	64.3	1	NA	NA	NA	NA	NA	2014-05-24	NA	NA	NA	0
7	7	30	2	26	0	0	63.6	160	24.8	30.6	44.1384	2	3075	10	10	male	275	0	2014-03-08	NA	NA	NA	NA	NA	NA	NA	NA	2014-06-10	78	0	NA	NA	NA	NA	NA	2014-06-11	NA	NA	NA	0
8	8	25	2	27	0	0	53	165	19.5	23.5	40.545	1	3915	10	10	female	NA	0	NA	NA	NA	NA	NA	NA	NA	NA	NA	NA	NA	NA	NA	NA	NA	NA	NA	NA	NA	NA	NA	1
9	9	29	1	24	0	0	55	151	24.1	30.9	38.005	2	2925	10	10	male	NA	0	NA	NA	NA	NA	NA	NA	NA	NA	NA	NA	NA	NA	NA	NA	NA	NA	NA	NA	NA	NA	NA	1
10	10	34	1	26	0	0	71.5	168	25.3	33.5	47.5475	2	NA	NA	NA		NA	NA	2014-07-11	NA	NA	NA	NA	NA	NA	NA	NA	NA	NA	NA	NA	NA	NA	NA	NA	NA	NA	NA	NA	2
11	11	29	2	30	0	0	62.9	165	23.1	27.4	45.6654	2	4825	6	7	female	NA	0	NA	NA	NA	NA	NA	NA	NA	NA	NA	NA	NA	NA	NA	NA	NA	NA	NA	NA	NA	NA	NA	4
12	12	31	2	28	0	0	63.4	168	22.5	34.4	41.5904	1	3930	10	10	male	NA	0	NA	NA	NA	NA	NA	NA	NA	NA	NA	NA	NA	NA	NA	NA	NA	NA	NA	NA	NA	NA	NA	4
13	13	30	1	24	0	1	82.5	168	29.2	36.5	52.3875	1	3985	10	10	female	NA	0	NA	NA	NA	NA	NA	NA	NA	NA	NA	NA	NA	NA	NA	NA	NA	NA	NA	NA	NA	NA	NA	3
14	14	29	0	28	0	0	68.6	169	24	32.1	46.5794	3	3600	10	10	male	273	0	2014-03-12	2014-04-28	7.1	4.4	0	NA	NA	NA	0	2014-06-16	85.7	NA	-34	2014-04-29	NA	NA	NA	2014-06-17	NA	NA	NA	0
15	15	31	2	28	0	0	68.8	170	23.8	26.4	50.6368	2	3920	10	10	female	NA	0	NA	NA	NA	NA	NA	NA	NA	NA	NA	NA	NA	NA	NA	NA	NA	NA	NA	NA	NA	NA	NA	1
16	16	25	1	28	0	0	50.5	160	19.7	17.4	41.713	1	NA	NA	NA		NA	NA	NA	NA	NA	NA	NA	NA	NA	NA	NA	NA	NA	NA	NA	NA	NA	NA	NA	NA	NA	NA	NA	3
17	17	27	0	26	0	0	60.8	167	21.8	26.3	44.8096	2	3390	10	10	female	279	0	2014-09-17	2014-11-10	14.1	4	0	2014-12-01	40.9	6.5	1	2014-12-17	60.3	1	NA	NA	NA	NA	NA	2014-04-23	NA	NA	NA	0
18	18	29	0	31	0	0	65.4	170	22.6	27.2	47.6112	3	NA	NA	NA		NA	NA	NA	NA	NA	NA	NA	NA	NA	NA	NA	NA	NA	NA	NA	NA	NA	NA	NA	NA	NA	NA	NA	1
19	19	30	0	30	0	0	63	162	24	25.3	47.061	3	3025	10	10	male	NA	0	NA	NA	NA	NA	NA	NA	NA	NA	NA	NA	NA	NA	NA	NA	NA	NA	NA	NA	NA	NA	NA	3
20	20	29	1	31	0	0	55.5	163	20.9	26.3	40.9035	2	3720	9	9	female	275	0	2014-05-30	2014-07-21	8.7	4.2	0	2014-08-11	33.5	5.9	0	2014-09-03	75.9	1	NA	NA	NA	NA	NA	2014-09-04	NA	NA	NA	0
21	21	21	0	28	0	0	72.7	174	24	35	47.255	2	3760	9	10	male	NA	0	NA	NA	NA	NA	NA	NA	NA	NA	NA	NA	NA	NA	NA	NA	NA	NA	NA	NA	NA	NA	NA	3
22	22	26	0	28	0	0	60	169	21.4	24.7	45.18	1	3490	10	10	female	275	0	2014-08-27	2014-10-22	17.4	4.7	0	2014-11-06	38.4	7.9	0	2014-11-27	76.2	1	61	2014-07-11	3	433.333333333333	93.4579439252336	2014-12-04	NA	NA	NA	0
23	23	32	1	28	0	0	55	165	19.7	25.9	40.755	2	3810	10	10	male	287	0	2014-06-15	2014-08-04	7.3	4.1	0	2014-08-27	33	5.9	0	2014-09-18	NA	1	NA	NA	NA	NA	NA	2014-09-19	4	479.25	87.6543209876543	0
24	24	27	0	28	0	0	77.1	165	28.3	36.1	49.2669	3	3850	8	8	female	290	0	2015-03-01	2015-04-20	10.8	5.1	0	2015-05-08	32.4	4.5	0	2015-06-01	80.9	1	264	2014-06-24	4	404	87.4458874458874	2015-06-02	4	428.5	81.2707444286392	0
25	25	31	1	28	0	0	66.9	178	21.1	26	49.506	2	3760	9	9	female	287	0	2015-01-04	2015-02-25	13.5	5	0	2015-03-18	38.2	5.7	0	2015-04-08	69.3	1	124	2014-09-16	3	452.333333333333	94.3015983321751	2015-04-09	3	498	79.3836344314559	0
26	26	33	2	28	0	0	63.9	163	24.1	27.3	46.4553	3	4010	9	10	male	NA	0	NA	NA	NA	NA	NA	NA	NA	NA	NA	NA	NA	NA	NA	2014-09-23	NA	NA	NA	NA	NA	NA	NA	1
27	27	29	0	24	0	0	52.9	160	20.7	28.2	37.9822	1	NA	NA	NA		NA	NA	NA	NA	NA	NA	NA	NA	NA	NA	NA	NA	NA	NA	NA	NA	NA	NA	NA	NA	NA	NA	NA	3
28	28	32	1	27	0	0	71.2	176	23	28.8	50.6944	3	4385	9	10	male	NA	0	NA	NA	NA	NA	NA	NA	NA	NA	NA	NA	NA	NA	NA	NA	NA	NA	NA	NA	NA	NA	NA	3
29	29	29	0	28	0	1	72.9	178	23	37	45.927	1	4130	10	10	female	NA	0	NA	NA	NA	NA	NA	NA	NA	NA	NA	NA	NA	NA	NA	NA	NA	NA	NA	NA	NA	NA	NA	3
30	30	31	1	28	0	0	63.8	175	20.8	31.6	43.6392	1	4020	10	10	female	NA	0	NA	NA	NA	NA	NA	NA	NA	NA	NA	NA	NA	NA	NA	NA	NA	NA	NA	NA	NA	NA	NA	1
31	31	25	0	26	0	0	53.7	159	21.2	22.8	41.4564	2	2900	9	10	female	275	0	2014-09-25	2014-11-19	14.9	5.4	0	2014-12-08	41.6	5.8	0	2014-12-31	70.1	0	4	2014-10-05	3	406	80.7157057654075	2014-01-01	2	336.5	85.6234096692112	0
32	32	29	1	28	0	0	65.8	176	21.2	25.9	48.7578	2	3595	10	10	male	284	0	2014-09-24	2014-11-17	14.5	5.3	0	2014-12-04	33.8	5.6	0	2014-12-29	NA	1	8	2014-09-30	3	368.333333333333	80.4806991988347	2014-12-30	3	469.333333333333	82.4355971896956	0
33	33	31	1	28	0	0	62.3	162	23.7	30.8	43.1116	2	3645	10	10	male	284	0	2014-09-30	2014-11-20	7.8	4.1	0	2014-12-15	39.1	5.5	0	2015-01-05	73.1	1	7	2014-10-07	3	433	90.2083333333333	2015-01-06	3	482	88.1707317073171	0
34	34	24	1	28	0	0	65	165	23.9	33.1	43.485	2	3790	9	9	male	NA	0	NA	NA	NA	NA	NA	NA	NA	NA	NA	NA	NA	NA	NA	NA	NA	NA	NA	NA	NA	NA	NA	1
35	35	34	2	28	0	0	65.4	168	23.2	29.7	45.9762	1	3345	10	10	female	279	0	2014-10-02	2014-12-01	10.2	4.1	0	2014-12-17	26.5	6.9	0	2015-01-05	57.5	1	6	2014-10-10	3	464.666666666667	80.4849884526559	2015-01-07	3	504.666666666667	86.1205915813424	0
36	36	29	0	31	0	0	67.5	167	24.2	35.8	43.335	1	2750	10	10	female	NA	0	NA	NA	NA	NA	NA	NA	NA	NA	NA	NA	NA	NA	NA	NA	NA	NA	NA	NA	NA	NA	NA	3
37	37	30	0	28	0	0	71.2	167	25.5	33.1	47.6328	3	3025	9	10	female	283	0	2014-11-09	2015-01-02	11.5	4.8	0	2015-01-19	36.5	5.5	0	2015-02-09	70.2	1	40	2014-10-14	3	426	86.9387755102041	2015-02-10	3	380	75.3968253968254	0
38	38	30	0	28	0	0	49.7	165	18.3	22.8	38.3684	3	3270	10	10	male	NA	0	NA	NA	NA	NA	NA	NA	NA	NA	NA	NA	NA	NA	NA	NA	NA	NA	NA	NA	NA	NA	NA	4
39	39	23	0	30	1	0	72.4	164	26.9	41.4	42.4264	0	3660	10	10	female	NA	0	NA	NA	NA	NA	NA	NA	NA	NA	NA	NA	NA	NA	NA	NA	NA	NA	NA	NA	NA	NA	NA	3
40	40	33	0	28	0	0	51.3	162	19.5	23.7	39.1419	2	NA	NA	NA		NA	NA	2015-02-01	NA	NA	NA	NA	NA	NA	NA	NA	NA	NA	NA	NA	NA	NA	NA	NA	NA	NA	NA	NA	2
41	41	35	1	29	0	0	71	168	25.2	33.3	47.357	2	3970	10	10	female	286	0	2014-11-11	2014-12-29	8.8	4.6	0	2015-01-20	32.9	5.3	0	2015-02-12	74.9	1	7	2014-11-18	3	384.666666666667	89.5267649340574	2015-02-13	3	416.666666666667	82.2909809084924	0
42	42	29	0	28	0	0	72.5	171	24.8	34.9	47.1975	2	4125	9	10	female	287	0	2015-04-18	2015-06-08	9.9	4.5	0	2015-07-01	36.8	6.4	0	2015-07-16	63.1	0	114	2015-01-08	3	420.333333333333	69.2857142857143	2015-07-17	3	480	69.9029126213592	0
43	43	23	0	27	0	0	58.9	171	20.1	27.7	42.5847	1	3620	10	10	male	NA	0	NA	NA	NA	NA	NA	NA	NA	NA	NA	NA	NA	NA	NA	NA	NA	NA	NA	NA	NA	NA	NA	1
44	44	28	0	28	0	0	65	167	23.3	29.8	45.63	1	3665	10	10	female	NA	0	NA	NA	NA	NA	NA	NA	NA	NA	NA	NA	NA	NA	NA	NA	NA	NA	NA	NA	NA	NA	NA	1
45	45	26	0	29	0	0	45.9	155	19.1	13.6	39.6576	1	3870	10	10	male	NA	0	NA	NA	NA	NA	NA	NA	NA	NA	NA	NA	NA	NA	NA	NA	NA	NA	NA	NA	NA	NA	NA	1
46	46	26	0	28	0	0	82	169	28.7	36.6	51.988	2	3960	10	10	female	NA	0	NA	NA	NA	NA	NA	NA	NA	NA	NA	NA	NA	NA	NA	NA	NA	NA	NA	NA	NA	NA	NA	3
47	47	20	0	31	1	0	73.1	166	26.5	30.5	50.8045	3	3120	10	10	female	NA	0	NA	NA	NA	NA	NA	NA	NA	NA	NA	NA	NA	NA	NA	NA	NA	NA	NA	NA	NA	NA	NA	3
48	48	25	0	29	0	0	69.4	176	22.4	30.4	48.3024	3	4130	10	10	female	277	0	2015-02-03	2015-03-26	5.9	3.8	0	2015-04-16	25.1	5	0	2015-05-07	62.7	1	4	2015-02-13	4	487.75	86.3656485170429	2015-05-08	4	489	76.9775678866588	0
49	49	31	3	28	0	0	77.6	176	25.1	32.4	52.4576	1	3260	10	10	male	263	0	2015-02-20	2015-04-13	11.5	4.8	0	2015-05-04	41.6	5.666	4	2015-05-28	86.6	1	17	2015-02-17	3	389.333333333333	81.6783216783217	2015-05-29	4	392	77.6237623762376	0
50	50	31	2	28	0	0	91.3	177	29.1	31.5	62.5405	3	4065	9	10	male	NA	0	NA	NA	NA	NA	NA	NA	NA	NA	NA	NA	NA	NA	NA	NA	NA	NA	NA	NA	NA	NA	NA	3
51	51	29	0	24	0	0	81	179	25.3	29.1	57.429	3	3690	10	10	female	NA	0	NA	NA	NA	NA	NA	NA	NA	NA	NA	NA	NA	NA	NA	NA	NA	NA	NA	NA	NA	NA	NA	4
52	52	34	0	28	0	0	53.8	165	19.8	24.1	40.8342	2	3360	10	10	male	NA	0	NA	NA	NA	NA	NA	NA	NA	NA	NA	NA	NA	NA	NA	NA	NA	NA	NA	NA	NA	NA	NA	1
53	53	26	0	30	0	0	61.5	170	21.3	16.8	51.168	3	3660	10	10	male	NA	0	NA	NA	NA	NA	NA	NA	NA	NA	NA	NA	NA	NA	NA	NA	NA	NA	NA	NA	NA	NA	NA	1
54	54	24	0	28	0	0	71.1	165	26.1	35.5	45.8595	2	3130	9	9	male	249	1	2015-08-24	2015-10-12	6.8	4.3	0	2015-11-06	35.4	5.2	0	2015-11-25	69.1	1	172	2015-03-19	4	424.5	79.5316159250585	2015-11-26	4	547.25	78.2624240257419	0
55	55	31	0	30	0	0	52.5	161	20.3	17.8	43.155	3	3760	9	10	female	NA	0	2015-03-19	NA	NA	NA	NA	NA	NA	NA	NA	NA	NA	NA	NA	NA	NA	NA	NA	NA	NA	NA	NA	2
56	56	32	0	28	0	0	58.1	167	20.8	29.5	40.9605	1	4310	9	10	male	NA	0	NA	NA	NA	NA	NA	NA	NA	NA	NA	NA	NA	NA	NA	NA	NA	NA	NA	NA	NA	NA	NA	1
57	57	30	0	28	0	0	65.7	156	27	37.6	40.9968	1	NA	NA	NA		NA	NA	NA	NA	NA	NA	NA	NA	NA	NA	NA	NA	NA	NA	NA	NA	NA	NA	NA	NA	NA	NA	NA	3
58	58	34	1	28	0	0	74.2	173	24.8	35.3	48.0074	1	4000	10	10	male	268	0	2015-04-09	2015-06-06	13.8	NA	0	2015-06-18	35.7	6.4	0	2015-07-09	75.1	1	13	2015-04-10	4	410.5	83.6474783494651	2015-07-03	4	471.25	80.4867634500427	0
59	59	33	1	28	0	0	76.6	160	29.9	38	47.492	2	3855	10	10	male	284	0	2015-04-01	2015-05-20	9.7	4.4	0	2015-06-11	35.3	5.8	0	2015-07-02	NA	1	1	2015-04-14	5	309.2	75.7100881488737	2015-07-03	3	280.666666666667	72.5236864771748	0
60	60	34	0	28	0	0	50.8	162	19.4	22.7	39.2684	1	3030	10	10	female	276	0	2015-05-31	2015-07-24	13.3	5.1	0	2015-08-10	30.7	5.5	0	2015-09-02	75.1	1	59	2015-04-16	4	454	85.3383458646617	2015-09-03	4	506.75	82.0315661675435	0
61	61	27	2	30	0	0	52.5	160	20.5	22.1	40.8975	1	3715	9	10	female	271	0	2015-04-16	2015-06-15	18.3	5.5	0	2015-06-29	32.5	6	0	2015-07-16	65	0	9	2015-04-21	4	312.25	79.655612244898	2015-07-17	4	421	78.2164421737111	0
62	62	25	0	26	0	0	63.4	173	21.2	28.4	45.3944	1	3110	10	10	male	NA	0	NA	NA	NA	NA	NA	NA	NA	NA	NA	NA	NA	NA	NA	NA	NA	NA	NA	NA	NA	NA	NA	3
63	63	32	0	25	0	0	53.7	159	21.2	28	38.664	1	NA	NA	NA		NA	NA	NA	NA	NA	NA	NA	NA	NA	NA	NA	NA	NA	NA	NA	NA	NA	NA	NA	NA	NA	NA	NA	3
64	64	29	0	32	0	0	62.3	171	21.3	27.5	45.1675	2	3530	9	10	male	278	0	2015-07-20	2015-09-09	7	4.1	0	2015-10-05	37.8	6.6	0	2015-10-28	80.5	1	83	2015-05-12	4	377.25	74.1523341523341	2015-10-29	4	401	78.3585735222276	0
65	65	29	0	28	0	0	71.2	173	23.8	34.1	46.9208	2	22	0	0	unknown	NA	0	NA	NA	NA	NA	NA	NA	NA	NA	NA	NA	NA	NA	NA	NA	NA	NA	NA	NA	NA	NA	NA	1
66	66	32	0	28	0	0	57.7	162.5	22	27.2	42.0056	3	3385	10	10	male	NA	0	NA	NA	NA	NA	NA	NA	NA	NA	NA	NA	NA	NA	NA	NA	NA	NA	NA	NA	NA	NA	NA	4
67	67	33	0	28	0	0	50.8	161.2	19.6	25.7	37.7444	2	3460	10	10	female	NA	0	NA	NA	NA	NA	NA	NA	NA	NA	NA	NA	NA	NA	NA	NA	NA	NA	NA	NA	NA	NA	NA	1
68	68	23	0	28	0	0	64.3	168	22.8	30.4	44.7528	3	NA	NA	NA		NA	NA	NA	NA	NA	NA	NA	NA	NA	NA	NA	NA	NA	NA	NA	NA	NA	NA	NA	NA	NA	NA	NA	1
69	69	23	0	28	0	0	58.3	167	20.9	14.8	49.6716	3	2880	10	10	female	NA	0	NA	NA	NA	NA	NA	NA	NA	NA	NA	NA	NA	NA	NA	NA	NA	NA	NA	NA	NA	NA	NA	1
70	70	30	1	28	0	0	54.4	162	20.7	18	44.608	3	3220	9	10	female	NA	0	NA	NA	NA	NA	NA	NA	NA	NA	NA	NA	NA	NA	NA	NA	NA	NA	NA	NA	NA	NA	NA	3
71	71	27	0	28	0	0	65	176	21.7	30.4	45.24	2	3585	10	10	male	NA	0	NA	NA	NA	NA	NA	NA	NA	NA	NA	NA	NA	NA	NA	NA	NA	NA	NA	NA	NA	NA	NA	4
72	72	34	0	30	0	0	56.4	174	18.6	26.6	41.3976	2	NA	NA	NA		NA	NA	NA	NA	NA	NA	NA	NA	NA	NA	NA	NA	NA	NA	NA	NA	NA	NA	NA	NA	NA	NA	NA	3
73	73	25	0	28	0	0	61.3	166	22.8	29	43.523	1	3370	10	10	male	279	0	2015-08-18	2015-10-07	9.5	4.3	0	2015-11-18	35.6	5.4	0	2015-11-18	77.1	1	84	2015-06-09	4	398.5	92.192018507808	2015-11-19	4	453.75	81.4631956912029	0
74	74	29	1	28	0	0	72.8	171	24.9	32.7	48.9944	2	4000	10	10	male	280	0	2015-06-27	2015-08-20	13.5	4.6	0	2015-09-10	38.6	NA	0	2015-09-30	71.1	1	30	2015-06-11	4	397.25	84.4314558979809	2015-10-01	4	457.5	86.8945868945869	0
75	75	29	0	30	0	0	71.2	163	26.8	28.7	50.7656	3	3230	10	10	male	NA	0	NA	NA	NA	NA	NA	NA	NA	NA	NA	NA	NA	NA	NA	NA	NA	NA	NA	NA	NA	NA	NA	1
76	76	29	1	28	0	0	62.1	180	19.2	24.5	46.8855	1	3225	10	10	female	266	0	2015-09-22	2015-11-26	16.9	5.2	0	2015-12-07	32.4	6.9	0	2015-12-28	67.3	1	112	2015-06-16	4	315.75	80.5998723675814	2015-12-29	4	655.75	76.1614401858304	0
77	77	29	1	28	0	0	61	164	22.7	23.1	46.909	2	NA	NA	NA		NA	NA	2015-09-18	NA	NA	NA	NA	NA	NA	NA	NA	NA	NA	NA	NA	NA	NA	NA	NA	NA	NA	NA	NA	2
78	78	26	0	28	0	0	55.7	164	20.7	24.4	42.1092	3	3660	9	10	male	266	0	2015-09-12	2015-11-02	9	5	0	2015-11-26	37	5.1	0	2015-12-14	62.5	0	102	2015-06-16	4	376	86.6359447004608	2015-12-11	4	558.5	84.4293272864701	0
79	79	26	1	24	0	0	64.6	170	22.4	31.1	44.5094	2	2490	10	10	male	NA	0	NA	NA	NA	NA	NA	NA	NA	NA	NA	NA	NA	NA	NA	NA	NA	NA	NA	NA	NA	NA	NA	1
80	80	26	0	27	0	0	75.2	175	24.6	26.9	54.9712	3	4270	9	9	female	NA	0	NA	NA	NA	NA	NA	NA	NA	NA	NA	NA	NA	NA	NA	NA	NA	NA	NA	NA	NA	NA	NA	3
81	81	33	2	30	0	0	73.5	168	26	43.2	41.748	1	3675	10	10	male	NA	0	NA	NA	NA	NA	NA	NA	NA	NA	NA	NA	NA	NA	NA	NA	NA	NA	NA	NA	NA	NA	NA	1
82	82	27	0	28	0	0	65.3	171	22.3	26.1	48.2567	3	3210	10	10	female	NA	0	NA	NA	NA	NA	NA	NA	NA	NA	NA	NA	NA	NA	NA	NA	NA	NA	NA	NA	NA	NA	NA	3
83	83	30	2	31	0	0	83.7	173	28	39.6	50.5548	1	NA	NA	NA		NA	NA	NA	NA	NA	NA	NA	NA	NA	NA	NA	NA	NA	NA	NA	NA	NA	NA	NA	NA	NA	NA	NA	3
84	84	30	1	28	0	0	52.3	162	19.9	24.4	39.5388	3	3017	NA	NA	female	258	0	2015-07-26	2015-09-16	8.4	5.5	0	2015-10-08	34.4	6	0	2015-10-26	71.1	0	47	2015-06-23	4	463.5	89.8691226369365	2015-10-27	4	457.5	89.0944498539435	0
85	85	29	0	30	0	0	56.7	170	19.6	18.2	46.3806	3	3260	9	10	female	289	0	2015-07-07	2015-08-27	7.5	3.4	0	2015-09-17	27.8	5.4	0	2015-10-08	66	0	28	2015-06-23	4	369.25	81.9190238491403	2015-10-02	4	392.25	75.9806295399516	0
86	86	27	2	28	0	0	72.8	165	26.7	36.1	46.5192	2	3650	10	10	male	NA	0	NA	NA	NA	NA	NA	NA	NA	NA	NA	NA	NA	NA	NA	NA	NA	NA	NA	NA	NA	NA	NA	1
87	87	26	2	26	0	0	59.4	166	21.6	23.4	45.5004	2	4300	10	10	male	286	0	2015-11-26	2016-01-14	9.6	5.5	0	2016-02-04	31	5.9	0	2016-02-25	76.4	1	168	2015-06-25	4	401	86.7965367965368	2016-02-26	4	566.5	81.2477590534242	0
88	88	31	1	28	0	0	82.7	170	28.6	38.5	50.8605	0	3845	9	10	male	NA	0	NA	NA	NA	NA	NA	NA	NA	NA	NA	NA	NA	NA	NA	NA	NA	NA	NA	NA	NA	NA	NA	1
89	89	33	2	28	0	0	69	174	22.8	33.4	45.954	1	NA	NA	NA		NA	NA	2015-06-24	2015-08-19	12.3	5.05	4	NA	NA	NA	NA	NA	NA	NA	NA	NA	NA	NA	NA	NA	NA	NA	NA	2
90	90	28	0	31	1	0	59	162	22.5	23.8	44.958	3	3160	8	9	female	NA	0	NA	NA	NA	NA	NA	NA	NA	NA	NA	NA	NA	NA	NA	NA	NA	NA	NA	NA	NA	NA	NA	4
91	91	32	1	28	0	0	66.5	178	21	29.9	46.6165	2	3805	10	10	female	279	0	2015-07-01	2015-08-26	11.4	4.133	0	2015-09-09	26.2	6.3	0	2015-10-07	78.9	1	13	2015-07-02	4	435	82.8966174368747	2015-10-08	4	474.5	71.4070729872084	0
92	92	30	1	30	0	0	61.7	167	22.1	25.7	45.8431	2	3770	9	10	male	NA	0	NA	NA	NA	NA	NA	NA	NA	NA	NA	NA	NA	NA	NA	NA	NA	NA	NA	NA	NA	NA	NA	1
93	93	30	2	30	0	0	59.1	166	21.4	26.5	43.4385	1	3330	10	10	male	277	0	2015-09-05	2015-10-26	11.4	4.9	0	2015-11-18	41.3	6.8	4	2015-12-07	75.5	1	73	2015-07-08	4	355.5	82.6263800116211	2015-12-08	4	413.5	81.1978399607265	0
94	94	30	0	28	0	0	60.1	171	20.6	24.2	45.5558	2	3335	10	10	male	NA	0	NA	NA	NA	NA	NA	NA	NA	NA	NA	NA	NA	NA	NA	NA	NA	NA	NA	NA	NA	NA	NA	4
95	95	28	1	28	0	0	66.4	171	22.7	25.3	49.6008	1	4235	10	10	male	268	0	2015-08-23	2015-10-14	11.9	4.9	0	2015-11-06	45.9	5.8	0	2015-11-25	79.8	1	47	2015-07-21	4	387	85.00823723229	2015-11-26	4	424	83.4645669291339	0
96	96	29	0	28	0	0	81.1	169	28.4	41.9	47.1191	1	4000	10	10	female	283	0	2015-09-12	2015-11-02	8	4.7	0	2015-11-26	33.5	6.4	0	2015-12-14	69.2	0	78	2015-07-10	4	498.25	72.7903579254931	2015-12-15	4	435	81.4225549836219	0
97	97	33	0	30	0	0	61.6	157	25	36.7	38.9928	2	NA	NA	NA		NA	NA	NA	NA	NA	NA	NA	NA	NA	NA	NA	NA	NA	NA	NA	NA	NA	NA	NA	NA	NA	NA	NA	4
98	98	29	0	29	0	0	70.2	176	22.7	36	44.928	0	3985	10	10	male	279	0	2015-10-24	2015-12-14	9.8	4.7	0	2016-01-04	30.2	5.9	0	2016-01-25	72.4	1	114	2015-07-16	4	457.75	86.2052730696798	2016-01-26	6	437.333333333333	79.0123456790123	0
99	99	26	0	28	0	0	73	165	26.8	28.3	52.341	3	3260	10	10	female	286	0	2015-08-19	2015-10-14	13.3	4.8	0	2015-11-06	45.1	6.8	0	2015-11-25	76.1	1	39	2015-07-25	4	304.75	64.8749334752528	2015-11-26	4	414	63.2785632403516	0
100	100	27	0	28	0	0	59.9	166	21.7	30.4	41.6904	3	NA	NA	NA		NA	NA	NA	NA	NA	NA	NA	NA	NA	NA	NA	NA	NA	NA	NA	NA	NA	NA	NA	NA	NA	NA	NA	3
101	101	29	0	28	0	0	63.6	161	24.5	30.2	44.3928	2	3445	10	10	male	279	0	2015-08-13	2015-10-01	8.8	4.05	4	2015-10-21	30.9	5.2	0	2015-11-16	75.6	1	30	2015-07-28	4	402.5	80.2992518703242	2015-11-17	4	478.75	81.3854653633659	0
102	102	29	1	28	0	0	72.6	173	24.3	33.6	48.2064	2	3725	10	10	male	276	0	2015-07-27	2015-09-16	10.9	4.5	0	2015-10-08	37	5.2	0	2015-10-28	80	1	10	2015-07-31	4	456.5	90.4856293359762	2015-10-29	4	464	88.974113135187	0
103	103	22	0	28	0	1	49.3	165	18.1	17	40.919	3	2950	10	10	male	269	0	2015-08-08	2015-10-05	7.5	3.8	0	2015-10-28	35	5.85	4	2015-11-19	74.9	1	8	2015-08-14	4	457.25	70.0229709035222	2015-11-20	4	519	83.1397677212655	0
104	104	33	2	28	0	0	61.1	168	21.6	27	44.603	1	4265	10	10	female	NA	0	2015-09-04	NA	NA	NA	NA	NA	NA	NA	NA	NA	NA	NA	NA	NA	NA	NA	NA	NA	NA	NA	NA	1
105	105	31	0	27	0	0	72.6	176	23.4	30.5	50.457	1	3830	10	10	male	281	0	2015-09-04	2015-10-26	14.2	5	0	2015-11-18	47.5	6.5333	4	2015-12-09	84.1	1	31	2015-08-18	4	350.75	76.25	2015-12-13	3	380.333333333333	78.5271851342051	0
106	106	29	0	28	0	0	62.2	167	22.3	25.9	46.0902	2	NA	NA	NA		NA	NA	2015-08-21	NA	NA	NA	NA	NA	NA	NA	NA	NA	NA	NA	NA	NA	NA	NA	NA	NA	NA	NA	NA	2
107	107	30	1	28	0	0	64.1	176	20.7	31.33	44.01747	1	3645	10	10	male	NA	0	2015-08-25	NA	NA	NA	NA	NA	NA	NA	NA	NA	NA	NA	NA	NA	NA	NA	NA	NA	NA	NA	NA	3
108	108	31	1	24	1	0	71.4	168	25.3	34	47.124	2	4050	10	10	male	275	0	2015-10-08	2015-11-26	10.1	4.6	0	2015-12-17	35.3	5.8	0	2016-01-07	75	1	56	2015-08-27	4	425	70.0453234445818	2016-01-18	4	457.5	68.796992481203	0
109	109	23	0	30	0	0	58.9	164	21.9	31.1	40.5821	2	3380	10	10	male	279	0	2015-10-12	2015-12-10	5.8	4.3	0	2016-01-14	51.3	5.6	0	2016-01-28	80	0	52	2015-09-04	4	476	83.4355828220859	2016-01-29	4	467.75	81.3124728378966	0
110	110	30	0	30	1	0	61.2	177	19.5	28.8	43.5744	3	3525	10	10	male	279	0	2016-01-30	2016-03-17	3.5666	3.2	2	2016-04-11	28.6	5.3	0	2016-05-11	80.3	1	158	2015-09-08	5	478.2	88.7527839643652	2016-05-12	3	429.333333333333	90.1329601119664	0
111	111	23	0	30	0	0	71.8	170	24.8	33.3	47.8906	1	NA	NA	NA		NA	NA	NA	NA	NA	NA	NA	NA	NA	NA	NA	NA	NA	NA	NA	NA	NA	NA	NA	NA	NA	NA	NA	3
112	112	23	0	28	0	0	71.8	170	24.8	33.3	47.8906	1	NA	NA	NA		NA	NA	2015-10-25	NA	NA	NA	NA	NA	NA	NA	NA	NA	NA	NA	NA	NA	NA	NA	NA	NA	NA	NA	NA	2
113	113	29	2	25	0	0	53.5	167	19.2	29.2	37.878	2	NA	NA	NA		NA	NA	2015-09-09	2015-11-06	22.8	5.2	NA	2015-11-27	54.9	NA	NA	NA	NA	NA	8	2015-09-15	NA	NA	NA	2015-12-07	NA	NA	NA	3
114	114	29	2	26	0	0	63.4	166	23	29.7	44.5702	2	3530	10	10	female	279	0	2015-09-27	2015-11-18	14.9	4.5666	4	2015-12-10	44.5	7.1	0	2015-12-30	87.3	1	26	2015-09-15	4	419	85.7727737973388	2015-12-31	4	547.5	88.7717875962708	0
115	115	30	0	26	0	0	73.3	156	30.1	37.6	45.7392	2	3580	10	10	female	NA	0	NA	NA	NA	NA	NA	NA	NA	NA	NA	NA	NA	NA	NA	NA	NA	NA	NA	NA	NA	NA	NA	4
116	116	34	0	31	1	1	47.1	157	19.1	23.6	35.9844	1	2920	10	10	female	278	0	2015-10-27	2015-12-17	8.3	4.6	0	2016-01-05	31.1	5.5	0	2016-01-28	73.4	1	42	2015-09-29	4	301.75	73.107207752877	2016-01-29	4	424.75	78.2228360957643	0
117	117	34	1	25	0	0	82.3	170	28.1	37.4	51.5198	1	NA	NA	NA		NA	NA	NA	NA	NA	NA	NA	NA	NA	NA	NA	NA	NA	NA	NA	NA	NA	NA	NA	NA	NA	NA	NA	4
118	118	33	2	28	0	0	71.2	174	23.5	33.7	47.2056	1	3460	9	10	male	279	0	2016-01-05	2016-02-24	7.7	5.5	0	2016-03-21	38.5	7.8	0	2016-04-11	82.7	1	91	2015-10-20	4	326.5	73.9943342776204	2016-04-12	4	386	83.5950189496481	0
119	119	23	0	28	0	0	49.7	161	19.2	21	39.263	2	3760	9	10	male	NA	0	NA	NA	NA	NA	NA	NA	NA	NA	NA	NA	NA	NA	NA	NA	NA	NA	NA	NA	NA	NA	NA	3
120	120	31	0	30	0	0	59.2	163	22.3	27.3	43.0384	2	3315	10	10	male	272	0	2016-02-12	2016-04-04	11.9	5.5	0	2016-04-27	43.3	6.2	0	2016-05-19	79.5	1	126	2015-10-23	4	499.75	89.4007155635063	2016-05-21	3	515.333333333333	91.371158392435	0
121	121	29	0	30	0	0	61.9	155	25.8	35	40.235	2	3040	10	10	female	284	0	2016-01-21	2016-03-14	14.2	4.9	0	2016-04-04	37	6.2	0	2016-04-25	81.3	1	NA	NA	NA	NA	NA	2016-04-26	4	401	75.8751182592242	0
122	122	28	1	28	0	0	74	172	25	33.8	48.988	3	NA	NA	NA		NA	NA	NA	NA	NA	NA	NA	NA	NA	NA	NA	NA	NA	NA	NA	NA	NA	NA	NA	NA	NA	NA	NA	1
123	123	32	1	28	0	0	62.8	173	21	25.1	47.0372	2	3455	9	10	female	265	0	2016-02-27	2016-04-21	14.9	5.3	0	2016-05-12	45.6	5.1	0	2016-06-08	92.2	1	137	2015-10-27	3	414	86.5505226480836	2016-06-17	4	393.25	76.4334305150632	0
124	124	35	0	29	0	0	55	167	19.7	19.3	44.385	3	NA	NA	NA		NA	NA	NA	NA	NA	NA	NA	NA	NA	NA	NA	NA	NA	NA	NA	NA	NA	NA	NA	NA	NA	NA	NA	4
125	125	32	2	27	0	0	59.9	160	23.4	27.9	43.1879	1	NA	NA	NA		NA	NA	NA	NA	NA	NA	NA	NA	NA	NA	NA	NA	NA	NA	NA	NA	NA	NA	NA	NA	NA	NA	NA	4
126	126	34	0	26	0	0	56.1	158	22.5	25.5	41.7945	2	3595	10	10	female	274	0	2016-05-13	2016-07-06	14.9	4.3	0	2016-08-01	54.2	4.3	0	2016-08-17	87.3	1	165	2015-12-14	4	470	83.4442964935641	2016-08-18	4	454.25	83.5018382352941	0
127	127	28	1	30	0	0	69.5	170	24	32.7	46.7735	1	4280	10	10	male	280	0	2015-12-24	2016-02-15	14.6	5.8	0	2016-03-03	33.7	5.4	0	2016-03-23	73	1	20	2015-12-18	4	414.25	83.2663316582915	2016-03-24	4	400.5	83.0051813471503	0
128	128	30	2	28	0	0	56.9	172	19.2	24.3	43.0733	0	3420	10	10	male	266	0	2016-02-12	2016-04-04	8.8	4.7	0	2016-04-27	39.5	6.6	0	2016-05-18	79.2	1	66	2015-12-22	5	403	74.3542435424354	2016-05-19	4	365	69.3257359924027	0
129	129	27	0	28	0	0	61.4	166	22.3	24	46.664	2	3680	10	10	female	283	0	2016-06-07	2016-07-28	10.5	4.8	0	2016-08-18	38.1	5.3	1	2016-09-07	76.1	1	180	2015-12-24	4	394.25	88.9452904681331	2016-09-08	4	442.5	86.2993661628474	0
130	130	35	2	30	0	0	85.6	182	25.8	37.4	53.5856	2	NA	NA	NA		NA	NA	NA	NA	NA	NA	NA	NA	NA	NA	NA	NA	NA	NA	NA	NA	NA	NA	NA	NA	NA	NA	NA	3
131	131	29	1	28	0	0	61	164	22.7	23.1	46.909	2	3760	10	10	male	263	0	2015-12-07	2016-02-04	17	5.1	0	2016-02-18	32.6	6.6	0	2016-03-09	74.2	1	188	2015-06-16	4	369.75	80.7755324959039	2016-03-17	4	387.5	74.3405275779376	0
132	132	26	0	34	0	0	74.6	175	24.4	28.4	53.4136	3	3755	10	10	male	NA	0	NA	NA	NA	NA	NA	NA	NA	NA	NA	NA	NA	NA	NA	NA	NA	NA	NA	NA	NA	NA	NA	3
133	133	23	0	29	0	0	75.7	170	26.2	34.1	49.8863	2	4280	10	10	male	276	0	2016-02-01	2016-03-21	6	4.5	0	2016-04-21	47.3	7.6	0	2016-04-21	107.2	1	17	2016-01-29	4	498.25	76.0977472317679	2016-05-20	4	566	82.7485380116959	0
134	134	27	0	28	0	0	62.8	170	21.7	22.5	48.67	2	3240	10	10	female	NA	0	NA	NA	NA	NA	NA	NA	NA	NA	NA	NA	NA	NA	NA	NA	NA	NA	NA	NA	NA	NA	NA	4
135	135	28	0	26	0	0	49.3	157	20	16.8	41.0176	3	3690	9	10	male	NA	0	NA	NA	NA	NA	NA	NA	NA	NA	NA	NA	NA	NA	NA	NA	NA	NA	NA	NA	NA	NA	NA	1
136	136	27	0	28	0	0	62.2	165	22.8	27.5	45.095	3	NA	NA	NA		NA	NA	NA	NA	NA	NA	NA	NA	NA	NA	NA	NA	NA	NA	NA	NA	NA	NA	NA	NA	NA	NA	NA	4
137	137	29	1	28	0	0	70.4	169	24.6	28.4	50.4064	3	3495	10	10	female	274	0	2016-02-29	2016-04-21	13.5	5.7	0	2016-05-12	42.7	6.5	0	2016-06-06	89	1	10	2016-03-04	4	338	88.3660130718954	2016-06-07	4	438	91.7277486910995	0
138	138	20	0	30	0	0	58.9	169	20.6	19.9	47.1789	2	3230	9	10	female	287	0	2016-02-25	2016-04-27	9.3	5.4	0	2016-05-20	38.3	7	0	2016-06-06	71	1	2	2016-03-08	4	382.75	73.6411736411736	2016-06-07	4	490	84.4099913867356	0
139	139	28	2	31	0	0	79.6	175	26	37.1	50.0684	1	3730	10	10	female	279	0	2016-03-10	2016-05-04	14.5	4.4	0	2016-05-26	42.5	5.4	0	2016-06-15	84.9	1	7	2016-03-17	4	355	84.9790544584081	2016-06-17	3	359.333333333333	71.8187874750166	0
140	140	35	0	28	0	0	59	155	24.6	26.1	43.601	2	NA	NA	NA		NA	NA	NA	NA	NA	NA	NA	NA	NA	NA	NA	NA	NA	NA	NA	NA	NA	NA	NA	NA	NA	NA	NA	4
141	141	29	0	27	0	0	63.3	170	21.9	27.8	45.7026	2	3730	10	10	female	284	0	2016-03-25	2016-05-23	17.9	7	0	2016-06-13	45.1	7.3	0	2016-06-30	80.1	1	7	2016-04-01	4	423	65.9135177249708	2016-07-01	4	444.25	76.2660944206009	0
142	142	32	0	28	0	0	66.2	165	24.3	29.1	46.9358	2	3160	9	10	male	NA	0	NA	NA	NA	NA	NA	NA	NA	NA	NA	NA	NA	NA	NA	NA	NA	NA	NA	NA	NA	NA	NA	2
143	143	27	0	28	0	0	71.9	168.5	25.5	33.1	48.1011	1	3855	10	10	female	281	0	2016-06-20	2016-08-08	10.4	4.7	0	2016-08-29	34.8	5.5	0	2016-09-22	66.4	1	80	2016-04-15	4	451.5	78.5558938668986	2016-09-24	3	527	75.1068883610451	0
144	144	31	0	28	0	0	54.9	149	24.7	28.7	39.1437	1	3075	8	9	male	271	0	2016-07-04	2016-08-24	9.7	4.2	0	2016-09-14	32.4	6.9	0	2016-10-05	76.5	1	81	2016-04-28	4	510.75	87.2331340734415	2016-10-07	4	533	82.8604741546832	0
145	145	31	0	28	0	0	76.7	172	25.9	31.9	52.2327	2	3055	10	10	male	NA	0	NA	NA	NA	NA	NA	NA	NA	NA	NA	NA	NA	NA	NA	2016-05-10	NA	NA	NA	NA	NA	NA	NA	1
146	146	34	1	31	0	0	65.8	177.5	21	26.7	48.2314	1	NA	NA	NA		NA	NA	NA	NA	NA	NA	NA	NA	NA	NA	NA	NA	NA	NA	NA	NA	NA	NA	NA	NA	NA	NA	NA	1
147	147	31	1	28	0	0	70.7	175	23.1	36.1	45.1773	1	4630	8	10	male	NA	0	2016-08-29	NA	NA	NA	NA	NA	NA	NA	NA	NA	NA	NA	NA	NA	NA	NA	NA	NA	NA	NA	NA	2
148	148	28	1	28	0	0	47.6	163	17.9	17.1	39.4604	2	3805	10	10	male	NA	0	NA	NA	NA	NA	NA	NA	NA	NA	NA	NA	NA	NA	NA	NA	NA	NA	NA	NA	NA	NA	NA	1
149	149	34	1	30	0	0	59	174	19.5	26.6	43.306	2	4320	9	10	male	280	0	2016-07-19	2016-09-08	8.5	5.4	0	2016-10-03	38.5	NA	0	2016-10-26	84	1	49	2016-06-14	4	354.5	91.5429309231762	2016-10-27	4	500	89.6860986547085	0
150	150	33	0	30	0	0	65.6	165	24.1	32.8	44.0832	2	2880	10	10	female	NA	0	NA	NA	NA	NA	NA	NA	NA	NA	NA	NA	NA	NA	NA	NA	NA	NA	NA	NA	NA	NA	NA	4
151	151	30	1	31	0	0	81	173	27.1	40.8	47.952	1	4455	10	10	female	283	0	2016-07-21	2016-09-08	7.2	4.3	0	2016-10-06	44.4	NA	0	2016-10-27	85.5	1	37	2016-06-28	4	395.25	74.6458923512748	2016-10-28	4	423.25	71.8895966029724	0
152	152	30	0	28	0	0	63.4	167	22.7	28.2	45.5212	2	NA	NA	NA		NA	NA	NA	NA	NA	NA	NA	NA	NA	NA	NA	NA	NA	NA	NA	NA	NA	NA	NA	NA	NA	NA	NA	4
153	153	31	1	30	0	0	58.2	164	21.6	26.6	42.7188	2	3850	9	10	male	278	0	2016-07-06	2016-09-01	16.7	5.1	0	2016-09-14	33.6	6.2	0	2016-10-06	77	1	12	2016-07-08	4	398.25	91.2371134020618	2016-10-07	NA	NA	NA	0
154	154	31	0	29	0	1	68.5	167	24.6	24.7	51.5805	3	3850	10	10	male	275	0	2016-07-15	2016-09-05	8.9	4.7	0	2016-09-29	36.6	4.75	0	2016-10-20	76.1	1	8	2016-07-21	4	454.75	87.5360923965351	2016-10-21	4	420.5	87.0150025866529	0
155	155	26	0	28	0	0	55.8	154	23.5	27	40.734	2	3905	10	10	male	NA	0	2017-01-14	NA	NA	NA	NA	NA	NA	NA	NA	NA	NA	NA	NA	NA	NA	NA	NA	NA	NA	NA	NA	2
156	156	30	1	28	0	0	64.4	166	23.4	29.1	45.6596	2	3985	10	10	male	NA	0	NA	NA	NA	NA	NA	NA	NA	NA	NA	NA	NA	NA	NA	NA	NA	NA	NA	NA	NA	NA	NA	1
157	157	28	0	28	0	0	68.8	163	25.9	31.4	47.1968	2	2930	10	10	male	NA	0	NA	NA	NA	NA	NA	NA	NA	NA	NA	NA	NA	NA	NA	NA	NA	NA	NA	NA	NA	NA	NA	4
158	158	35	0	28	0	0	62.3	174	20.6	26.2	45.9774	3	2880	10	10	female	279	0	2016-12-09	2017-02-02	14.3	4.9	0	2017-02-23	41.4	6.6	0	2017-03-15	73.2	1	94	2016-09-20	3	397.333333333333	82.0936639118457	2017-03-16	4	437	81.8735362997658	0
159	159	29	1	27	0	0	68.8	167	24.7	33.6	45.6832	2	2340	10	10	male	259	0	2016-09-09	2016-11-02	11.6	5.2	0	2016-11-21	31.9	4.9	0	2016-12-12	65.4	1	3	2016-09-20	4	399	83.1683168316832	2016-12-13	4	400.5	81.7764165390505	0
160	160	27	0	28	0	0	74.5	165	27.4	39.4	45.147	3	3310	10	10	male	NA	0	NA	NA	NA	NA	NA	NA	NA	NA	NA	NA	NA	NA	NA	NA	NA	NA	NA	NA	NA	NA	NA	3
161	161	31	1	27	0	0	59.8	159	23.7	33.9	39.5278	2	2845	10	10	male	NA	0	2017-01-02	NA	NA	NA	NA	NA	NA	NA	NA	NA	NA	NA	NA	NA	NA	NA	NA	NA	NA	NA	NA	2
162	162	27	0	31	0	0	76	173.5	25.4	38.4	46.816	3	3670	10	10	male	NA	0	NA	NA	NA	NA	NA	NA	NA	NA	NA	NA	NA	NA	NA	NA	NA	NA	NA	NA	NA	NA	NA	1
163	163	23	1	28	0	0	73.1	179	22.8	34.5	47.8805	0	3985	9	10	female	287	0	2016-11-23	2017-01-11	9.3	4	0	2017-02-02	33.9	5.7	0	2017-02-22	66.6	1	68	2016-09-30	3	443.666666666667	79.7961630695444	2017-02-24	3	460.666666666667	70.6543967280164	0
164	164	31	0	30	0	0	75.2	164.5	28	37.8	46.7744	2	3110	10	10	male	282	0	2016-10-01	2016-11-21	15.9	4.7	0	2016-12-07	35	5.8	0	2017-01-02	82.2	1	16	2016-09-29	4	429	77.6822091444092	2017-01-03	4	486.25	82.0675105485232	0
165	165	32	1	27	0	0	63.6	168	22.5	30.1	44.4564	1	3060	10	10	male	257	1	2017-03-01	2017-04-20	10.7	4.8	0	2017-05-11	35.7	5.7	0	2017-05-31	73.9	1	167	2016-09-29	6	363.166666666667	83.3588370313695	2017-06-01	5	419.8	85.0141757796679	0
166	166	26	1	32	0	0	58.4	166	21.2	29.9	40.9384	3	4005	10	10	female	NA	0	NA	NA	NA	NA	NA	NA	NA	NA	NA	NA	NA	NA	NA	NA	NA	NA	NA	NA	NA	NA	NA	3
167	167	27	0	26	0	0	60.6	160	23.7	30	42.42	3	3785	10	10	female	NA	0	NA	NA	NA	NA	NA	NA	NA	NA	NA	NA	NA	NA	NA	NA	NA	NA	NA	NA	NA	NA	NA	3
168	168	22	0	28	0	0	63.1	165	23.2	32.2	42.7818	1	3330	10	10	female	NA	0	NA	NA	NA	NA	NA	NA	NA	NA	NA	NA	NA	NA	NA	NA	NA	NA	NA	NA	NA	NA	NA	4
169	169	27	0	29	0	0	62.6	158	25.1	31.3	43.0062	2	3930	10	10	female	274	0	2016-10-01	2016-11-30	9.6	5.6	0	2016-12-22	33	6.1	0	2017-01-12	73.2	1	2	2016-10-13	3	456	82.7586206896552	2017-01-13	4	501	85.4948805460751	0
170	170	29	1	29	0	0	55.1	161.5	21.3	25.1	41.2699	3	3950	10	10	male	NA	0	NA	NA	NA	NA	NA	NA	NA	NA	NA	NA	NA	NA	NA	NA	NA	NA	NA	NA	NA	NA	NA	5
171	171	29	0	26	0	0	62	175	20.2	27.5	44.95	3	2785	8	10	female	NA	1	NA	NA	NA	NA	NA	NA	NA	NA	NA	NA	NA	NA	NA	NA	NA	NA	NA	NA	NA	NA	NA	2
172	172	30	1	28	0	0	59.2	160	23	29.2	41.9136	2	3745	10	10	female	285	0	2016-10-25	2016-12-12	11	4.3	0	2017-01-05	41.8	5.7	0	2017-01-23	74.2	1	11	2016-10-28	4	396.25	79.1708291708292	2017-01-24	3	378.666666666667	74.5406824146982	0
173	173	21	0	29	0	0	53.6	172	18.1	22.3	41.6472	1	3150	10	10	female	274	0	2016-12-26	2017-02-13	8	4.8	0	2017-03-13	38.2	6.2	0	2017-04-03	79.2	1	68	2016-11-02	4	472	72.17125382263	2017-04-06	3	525.666666666667	78.6533665835412	0
174	174	32	0	28	0	0	69	168	24.4	33.1	46.161	2	3410	10	10	female	NA	0	NA	NA	NA	NA	NA	NA	NA	NA	NA	NA	NA	NA	NA	NA	NA	NA	NA	NA	NA	NA	NA	4
175	175	25	1	28	0	0	76.4	169	26.7	37.4	47.8264	1	4235	9	9	male	NA	0	NA	NA	NA	NA	NA	NA	NA	NA	NA	NA	NA	NA	NA	NA	NA	NA	NA	NA	NA	NA	NA	3
176	176	30	0	26	0	0	66.5	175	21.7	31.4	45.619	2	3570	10	10	female	NA	0	NA	NA	NA	NA	NA	NA	NA	NA	NA	NA	NA	NA	NA	NA	NA	NA	NA	NA	NA	NA	NA	2
177	177	33	0	27	0	0	77.5	177.5	24.5	34.7	50.6075	2	NA	NA	NA		NA	NA	NA	NA	NA	NA	NA	NA	NA	NA	NA	NA	NA	NA	NA	NA	NA	NA	NA	NA	NA	NA	NA	2
178	178	34	1	27	0	0	58.9	161	22.7	24.6	44.4106	1	4910	10	10	male	292	0	2016-10-31	NA	NA	NA	NA	2017-01-19	42	6.5	2	2017-02-08	79.4	1	-17	2016-12-01	4	355	80.957810718358	2017-02-09	4	497	84.3445057276199	0
179	179	29	1	32	0	0	55.8	158	22.4	31.8	38.0556	2	2925	10	10	female	272	0	2016-11-27	2017-01-30	14.3	NA	0	2017-02-16	35	6.3	0	2017-03-09	72.5	1	-2	2016-12-13	4	346.75	75.6270447110142	2017-03-10	5	431.8	81.3182674199623	0
180	180	30	0	28	0	0	79.1	176	25.5	37.7	49.2793	3	3210	10	10	male	253	1	2016-12-11	2017-02-02	11.4	4.5	0	2017-02-23	37.3	6	0	2017-03-16	74.9	1	10	2016-12-15	4	505.25	81.3934756343133	2017-03-19	3	509.666666666667	77.0277078085642	0
181	181	35	1	25	0	0	55.8	165	20.5	24.9	41.9058	1	3355	10	10	female	276	0	2016-12-25	2017-02-13	10.4	4.3	0	2017-03-06	34.3	NA	0	2017-03-29	80.1	1	24	2016-12-15	4	414	83.4677419354839	2017-04-04	3	499.666666666667	92.5880172946263	0
182	182	30	0	28	0	0	61.9	172	20.9	25.1	46.3631	3	4040	10	10	female	NA	0	NA	NA	NA	NA	NA	NA	NA	NA	NA	NA	NA	NA	NA	NA	NA	NA	NA	NA	NA	NA	NA	4
183	183	35	0	28	0	0	64	174	21.2	20.1	51.136	3	3120	10	10	male	NA	0	NA	NA	NA	NA	NA	NA	NA	NA	NA	NA	NA	NA	NA	NA	NA	NA	NA	NA	NA	NA	NA	1
184	184	27	1	28	0	0	76	171	26	31.9	51.756	3	3930	10	10	male	281	0	2017-01-04	2017-02-23	9.2	4.5	0	2017-03-15	30.3	5.4	0	2017-04-05	71	1	6	2017-01-12	4	453.75	65.928078459862	2017-04-07	3	439.333333333333	65.2798415056959	0
185	185	24	0	29	0	0	61.8	163	23.3	31.6	42.2712	3	2685	10	10	male	265	0	2017-02-10	2017-03-30	7	NA	0	2017-04-20	26.4	7.6	0	2017-05-10	64	1	30	2017-01-25	4	392.25	91.9156414762742	2017-05-23	2	429	89.4681960375391	0
186	186	28	0	28	0	0	64.2	164	23.9	30.1	44.8758	2	3834	10	10	male	289	0	2017-01-22	2017-03-16	11.2	4.7	0	2017-04-05	33.3	5.7	0	2017-04-27	75.8	1	9	2017-01-27	4	454	86.558627264061	2017-04-28	4	473.75	90.2810862315388	0
187	187	23	0	29	0	0	57.8	167	20.7	27.2	42.0784	2	2220	10	10	male	NA	1	NA	NA	NA	NA	NA	NA	NA	NA	NA	NA	NA	NA	NA	NA	NA	NA	NA	NA	NA	NA	NA	3
188	188	25	0	26	0	0	75	175	24.2	28.3	53.775	3	4060	10	10	male	284	0	2017-01-25	2017-03-20	18.9	5.4	0	2017-03-30	30.1	NA	0	2017-05-03	96.1	1	5	2017-02-03	4	423.25	77.7318640955005	2017-05-10	4	411.5	84.9767681982447	0
189	189	26	0	28	0	0	64.7	168	22.9	34.3	42.5079	1	3795	9	10	male	NA	0	NA	NA	NA	NA	NA	NA	NA	NA	NA	NA	NA	NA	NA	NA	NA	NA	NA	NA	NA	NA	NA	3
190	190	30	1	32	0	0	64.4	165	23.65	36.4	40.9584	1	2755	10	10	female	261	0	2017-01-27	2017-03-20	5.8	4.9	0	2017-04-10	29.7	5	0	2017-05-04	72.2	1	1	2017-02-09	5	419.8	85.0141757796679	2017-05-08	4	428.25	81.2618595825427	0
191	191	25	1	28	0	0	56.2	160	22	23.5	42.993	3	3610	10	10	female	278	0	2017-03-27	2017-05-18	9.5	4.6	0	2017-06-08	33.4	5.4	0	2017-06-26	64.5	1	39	2017-03-02	4	468.75	84.8800362154821	2017-06-28	4	505.75	91.0850968032418	0
192	192	28	0	28	0	0	57.4	171	19.6	23.3	44.0258	3	3355	9	10	male	NA	0	NA	NA	NA	NA	NA	NA	NA	NA	NA	NA	NA	NA	NA	NA	NA	NA	NA	NA	NA	NA	NA	3
193	193	34	0	28	0	0	67.4	159	26.7	33.9	44.5514	1	3890	10	10	female	295	0	2017-05-01	2017-06-19	7	4.3	0	2017-07-12	32.7	6.8	0	2017-08-09	80.3	1	61	2017-03-15	4	367.5	86.9308101714961	2017-08-10	6	305	72.4465558194774	0
194	194	29	0	28	0	0	71.2	155	29.6	37.5	44.5	2	4180	9	10	male	NA	0	NA	NA	NA	NA	NA	NA	NA	NA	NA	NA	NA	NA	NA	NA	NA	NA	NA	NA	NA	NA	NA	4
195	195	30	2	28	0	0	72	166	26.1	32.4	48.672	3	3570	10	10	male	NA	0	NA	NA	NA	NA	NA	NA	NA	NA	NA	NA	NA	NA	NA	NA	NA	NA	NA	NA	NA	NA	NA	3
196	196	29	0	30	0	0	62.7	163	23.6	25.8	46.5234	3	3720	10	10	male	284	0	2017-09-30	2017-11-30	19.2	5	3	2017-12-20	47	5.58	3	2018-01-11	93.5	1	159	2017-05-08	3	421.333333333333	84.9462365591398	2018-01-14	3	508	83.0517711171662	0
197	197	30	1	28	0	0	61.7	172	20.9	27.4	44.7942	2	3840	9	10	female	277	0	2017-05-31	NA	NA	NA	NA	2017-08-03	23.8	4.9	0	2017-08-24	62.7	1	40	2017-05-05	3	452	88.5695623775311	2017-08-25	4	458	76.8134171907757	0
198	198	22	0	30	0	0	82.8	172	28	35.6	53.3232	2	3110	6	9	male	NA	0	NA	NA	NA	NA	NA	NA	NA	NA	NA	NA	NA	NA	NA	NA	NA	NA	NA	NA	NA	NA	NA	1
199	199	29	2	28	0	0	50.3	163	18.9	22.2	39.1334	2	2630	10	10	female	260	0	2017-11-24	2018-01-17	12	4.466	3	2018-02-08	40.3	7.1	3	2018-03-01	68.9	1	213	2017-05-09	4	338.25	77.8033352501438	2018-03-02	4	355.25	77.0189701897019	0
200	200	33	0	29	1	0	60.6	168	21.5	25.1	45.3894	1	3505	10	10	female	NA	0	NA	NA	NA	NA	NA	NA	NA	NA	NA	NA	NA	NA	NA	NA	NA	NA	NA	NA	NA	NA	NA	1
201	201	29	1	28	0	0	60.6	165	22.3	26	44.844	3	3445	10	10	female	274	0	2017-05-10	2017-06-29	8.8	4.5	0	2017-07-24	39.2	5.2	0	2017-08-09	75.9	1	2	2017-05-22	3	436.666666666667	86.1275476660092	2017-08-10	4	397.75	78.3357951747907	0
202	202	26	0	28	0	0	77.2	169	27	41.2	45.3936	2	NA	NA	NA		NA	NA	NA	NA	NA	NA	NA	NA	NA	NA	NA	NA	NA	NA	NA	NA	NA	NA	NA	NA	NA	NA	NA	4
203	203	23	1	28	0	0	71.5	173	23.9	31.3	49.1205	2	4075	10	10	male	279	0	2017-05-25	NA	NA	NA	NA	2017-08-03	31.3	5.5	0	2017-08-24	64.9	1	0	2017-06-08	4	379.25	77.4374680959673	2017-08-26	4	534.75	77.5843307943417	0
204	204	34	0	27	0	0	79.4	178	25.1	38.8	48.5928	2	NA	NA	NA		NA	NA	NA	NA	NA	NA	NA	NA	NA	NA	NA	NA	NA	NA	NA	NA	NA	NA	NA	NA	NA	NA	NA	4
205	205	27	1	28	0	0	60.6	171	20.7	25.1	45.3894	2	3385	10	10	female	265	0	2017-05-31	2017-07-24	16.1	5.6	0	2017-08-07	35.4	6.1	0	2017-08-28	72.1	1	1	2017-06-13	5	386.2	86.9428185502026	2017-08-29	4	475.5	89.0449438202247	0
206	206	27	0	29	0	0	60.9	165	22.4	28	43.848	2	3385	10	10	female	NA	0	NA	NA	NA	NA	NA	NA	NA	NA	NA	NA	NA	NA	NA	NA	NA	NA	NA	NA	NA	NA	NA	4
207	207	30	0	28	0	0	74.7	174	24.7	31.4	51.2442	3	4305	9	10	female	NA	0	NA	NA	NA	NA	NA	NA	NA	NA	NA	NA	NA	NA	NA	NA	NA	NA	NA	NA	NA	NA	NA	3
208	208	28	0	29	0	0	61	168	21.6	26.3	44.957	2	3720	6	7	female	282	0	2017-06-21	2017-08-09	8.1	5.1	0	2017-08-31	29.6	5	0	2017-09-25	76.9	1	1	2017-07-04	3	459.666666666667	80.9747504403993	2017-09-25	3	447.666666666667	84.9462365591398	0
209	209	31	1	26	0	0	71.7	165	26.3	33.8	47.4654	1	4115	10	10	male	293	0	2017-08-18	2017-10-12	14.8	4.9166	2	2017-11-02	42.25	5.52	2	2017-11-24	81.7	1	59	2017-07-04	4	423	87.3065015479876	2017-11-24	4	490.25	92.3692887423457	0
210	210	21	1	28	0	0	80.3	168	28.5	38.2	49.6254	2	3330	10	10	male	NA	0	NA	NA	NA	NA	NA	NA	NA	NA	NA	NA	NA	NA	NA	NA	NA	NA	NA	NA	NA	NA	NA	1
211	211	33	1	29	0	0	80.8	178	25.5	34.3	53.0856	3	3700	10	10	male	272	0	2017-07-07	2017-08-31	15.3	5.4	0	2017-09-18	39.6	6.1	0	2017-10-09	82.2	1	14	2017-07-07	4	269.75	71.599203715992	2017-10-10	3	324.666666666667	61.489898989899	0
212	212	25	1	29	0	0	89.8	185	26.2	38.9	54.8678	2	4675	10	10	male	287	0	2017-07-27	2017-09-18	14.1	4.6	0	2017-10-09	43.1	NA	0	2017-11-02	79.2	1	9	2017-08-01	4	449.75	88.1430671239589	2017-11-02	4	462.75	88.6919022520364	0
213	213	32	0	33	0	0	64	176	20.7	32.6	43.136	1	3660	10	10	male	282	0	2017-08-04	2017-09-28	12.6	4.9	0	2017-10-18	37.4	5.1	0	2017-11-09	78	1	1	2017-08-17	3	407	92.5	2017-11-10	4	451.75	86.8332532436329	0
214	214	33	1	29	0	0	84.7	172.5	28.3	40.4	50.4812	1	3615	10	10	female	NA	0	NA	NA	NA	NA	NA	NA	NA	NA	NA	NA	NA	NA	NA	NA	NA	NA	NA	NA	NA	NA	NA	3
215	215	29	0	28	0	0	51.2	159	20.3	17.4	42.2912	3	4300	7	8	female	286	0	2017-11-16	2018-01-04	11	4.866	3	2018-01-22	30.9	6.7	5	2018-02-14	79.2	1	92	2017-08-30	4	464.75	86.2645011600928	NA	NA	NA	NA	0
216	216	33	1	28	0	0	62.7	172	21.2	29.1	44.4543	2	3545	10	10	female	260	0	2017-09-25	2017-11-22	10.8	4.7	3	2017-12-13	37.7	4.7	3	2018-01-03	74.3	1	25	2017-09-14	4	494.25	83.6648328396107	2018-01-04	4	647	77.7644230769231	0
217	217	24	0	28	0	0	67.5	177	21.5	21.9	52.7175	3	3760	9	10	male	267	0	2017-09-28	2017-11-20	14.7	5.4	2	2017-12-11	42.5	7.25	2	2018-01-08	NA	1	34	2017-09-08	4	364.5	85.8151854031783	2018-01-10	4	442.5	81.267217630854	0
218	218	30	1	29	0	0	59.5	155	24.8	33.3	39.6865	1	3375	10	10	male	272	0	2017-12-02	2018-01-22	7.4	3.3	3	2018-02-12	35.26	5.533	2	2018-03-15	86	1	95	2017-09-12	4	482.5	83.8037342596613	2018-03-16	4	446.25	90.8859470468432	0
219	219	31	1	28	0	0	78.2	171	26.7	34.2	51.4556	1	4120	10	10	female	NA	0	NA	NA	NA	NA	NA	NA	NA	NA	NA	NA	NA	NA	NA	NA	NA	NA	NA	NA	NA	NA	NA	2
220	220	27	0	28	0	0	62.4	157	25.3	31.8	42.5568	3	4105	10	10	male	1077	0	2017-09-11	2017-11-13	14	5.6	2	NA	NA	NA	NA	NA	NA	NA	11	2017-09-14	NA	NA	NA	NA	NA	NA	NA	2
221	221	33	1	30	0	0	63.4	160	24.8	30	44.38	2	4210	9	10	male	281	0	2017-12-21	2018-02-12	10.3	4.7	3	2018-03-05	36.9	6.266	3	2018-04-04	91.6	1	107	2017-09-19	4	448.5	90.0602409638554	2018-04-05	4	502	87.1527777777778	0
222	222	31	0	28	0	0	82.5	167	29.5	43.2	46.86	1	NA	NA	NA		NA	NA	NA	NA	NA	NA	NA	NA	NA	NA	NA	NA	NA	NA	NA	NA	NA	NA	NA	NA	NA	NA	NA	4
223	223	30	1	27	0	0	68.7	171	23.5	32.5	46.3725	2	4085	10	10	female	286	0	2018-02-12	2018-04-04	9.4	3.724	4	2018-05-02	51.7	5.85	4	2018-05-23	76.4	1	153	2017-09-26	4	391.75	90.0057438253877	2018-05-24	4	490.75	87.0896184560781	0
224	224	30	1	29	0	0	75.2	162	28.7	36.8	47.5264	2	NA	NA	NA		NA	NA	NA	NA	NA	NA	NA	NA	NA	NA	NA	NA	NA	NA	NA	NA	NA	NA	NA	NA	NA	NA	NA	2
225	225	35	2	27	0	0	77.5	165	28.5	37.8	48.205	1	3490	0	0	female	NA	0	NA	NA	NA	NA	NA	NA	NA	NA	NA	NA	NA	NA	NA	NA	NA	NA	NA	NA	NA	NA	NA	1
226	226	29	0	27	0	0	54.6	158	21.9	25.3	40.7862	2	3135	9	10	male	275	0	2017-12-19	2018-02-08	12.3	4.9166	3	2018-02-28	33.9	5.6833	3	2018-03-26	66.1	1	92	2017-10-02	4	368	80.8791208791209	2018-03-22	4	460	88.8459681313375	0
227	227	29	1	28	0	0	63.3	167	22.7	28.2	45.4494	2	4040	9	10	female	280	0	2017-09-30	2017-11-30	26	4.9	3	2017-12-14	50.8	5.46	3	2018-01-03	88.5	1	11	2017-10-03	3	389.333333333333	87.5562218890555	2018-01-04	4	420	81.0810810810811	0
228	228	26	0	29	0	0	68.7	170	23.8	33.6	45.6168	2	3155	10	10	male	NA	0	NA	NA	NA	NA	NA	NA	NA	NA	NA	NA	NA	NA	NA	NA	NA	NA	NA	NA	NA	NA	NA	3
229	229	31	1	26	0	1	73.6	163.5	27.4	39.1	44.8224	2	3300	10	10	female	276	0	2017-10-20	2017-12-20	25	5.933	3	2018-01-03	48.7	6.28	3	2018-01-18	74.9	1	29	2017-10-05	4	418	82.6904055390702	2018-01-19	4	443.5	76.0394342048864	0
230	230	35	1	29	0	0	61.9	155	25.8	31.3	42.5253	2	NA	NA	NA		NA	NA	NA	NA	NA	NA	NA	NA	NA	NA	NA	NA	NA	NA	NA	NA	NA	NA	NA	NA	NA	NA	NA	4
231	231	29	1	28	0	0	57.4	157	23.3	26.6	42.1316	1	3390	0	0	female	NA	0	NA	NA	NA	NA	NA	NA	NA	NA	NA	NA	NA	NA	NA	NA	NA	NA	NA	NA	NA	NA	NA	4
232	232	27	0	27	1	0	66.6	165	24.5	25.9	49.3506	3	2755	8	10	female	NA	0	NA	NA	NA	NA	NA	NA	NA	NA	NA	NA	NA	NA	NA	NA	NA	NA	NA	NA	NA	NA	NA	2
233	233	28	0	27	0	0	66.8	167	24	33.3	44.5556	2	3775	10	10	male	282	0	2017-12-15	2018-02-05	9.8333	4.57	3	2018-02-26	34	8.066	3	2018-03-21	80.3	1	67	2017-10-23	2	356	88.667496886675	2018-03-23	3	432.333333333333	76.3390229546792	0
234	234	27	0	28	0	0	56.4	157	22.9	32	38.352	1	NA	NA	NA		NA	NA	NA	NA	NA	NA	NA	NA	NA	NA	NA	NA	NA	NA	NA	NA	NA	NA	NA	NA	NA	NA	NA	3
235	235	29	0	28	0	0	76.9	185	22.5	33.4	51.2154	3	4020	8	9	female	291	0	2017-11-01	2018-01-04	18	4.55	3	2018-01-17	32.6	6.016	3	2018-02-07	69.1	1	-2	2017-11-17	3	542	89.7846493649917	2018-02-08	3	494.666666666667	76.8911917098446	0
236	236	31	0	29	0	0	61.5	154	25.9	31.5	42.1275	3	3280	10	10	male	NA	0	NA	NA	NA	NA	NA	NA	NA	NA	NA	NA	NA	NA	NA	NA	NA	NA	NA	NA	NA	NA	NA	3
237	237	29	0	26	0	0	61.6	164	22.7	30.6	42.7504	3	3520	10	10	female	NA	0	NA	NA	NA	NA	NA	NA	NA	NA	NA	NA	NA	NA	NA	NA	NA	NA	NA	NA	NA	NA	NA	4
238	238	32	2	30	0	0	52	165	19.1	26.8	38.064	1	4350	10	10	male	NA	0	NA	NA	NA	NA	NA	NA	NA	NA	NA	NA	NA	NA	NA	NA	NA	NA	NA	NA	NA	NA	NA	2
239	239	30	1	26	0	0	64.9	164	24.1	32.9	43.5479	1	2760	10	10	female	272	0	2018-06-25	2018-08-13	9.1	4.2	7	2018-09-03	31.1	6.7	7	2018-10-03	90.6	1	235	2017-11-16	4	512	82.3151125401929	2018-10-04	4	534	87.361963190184	0
240	240	27	0	29	0	0	76.1	165	28	34.7	49.6933	3	2380	10	10	female	263	0	2017-12-17	2018-02-08	15	4.2	3	2018-02-28	41	5.066	3	2018-03-19	67	1	34	2017-11-27	3	515	78.5460091509914	2018-03-21	4	526.25	76.3788098693759	0
241	241	28	1	32	0	0	52.2	165	19.2	25.4	38.9412	1	3820	10	10	male	NA	0	NA	NA	NA	NA	NA	NA	NA	NA	NA	NA	NA	NA	NA	NA	NA	NA	NA	NA	NA	NA	NA	4
242	242	31	2	26	0	0	62.2	174	20.5	26	46.028	1	NA	NA	NA		NA	NA	NA	NA	NA	NA	NA	NA	NA	NA	NA	NA	NA	NA	NA	NA	NA	NA	NA	NA	NA	NA	NA	4
243	243	33	2	28	0	0	64.4	170	22.3	32	43.792	3	4100	10	10	female	291	0	2017-12-25	2018-02-15	12.8	4.58	2	2018-03-07	31.3	7.38	2	2018-04-04	82.9	1	31	2017-12-08	4	378.5	82.059620596206	2018-04-05	4	448.75	86.4227250842561	0
244	244	24	0	28	0	0	79.1	173	26.4	38.8	48.4092	2	3800	10	10	female	NA	0	NA	NA	NA	NA	NA	NA	NA	NA	NA	NA	NA	NA	NA	NA	NA	NA	NA	NA	NA	NA	NA	2
245	245	31	4	28	0	0	79.3	175	25.9	38.2	49.0074	1	NA	NA	NA		NA	NA	NA	NA	NA	NA	NA	NA	NA	NA	NA	NA	NA	NA	NA	NA	NA	NA	NA	NA	NA	NA	NA	3
246	246	32	0	28	0	0	67.4	167	24.2	25.4	50.2804	2	3385	9	10	male	NA	0	NA	NA	NA	NA	NA	NA	NA	NA	NA	NA	NA	NA	NA	NA	NA	NA	NA	NA	NA	NA	NA	4
247	247	28	2	28	0	0	59.7	169	20.9	27	43.581	2	4090	10	10	male	279	0	2018-03-05	2018-05-07	13	4.9	3	2018-05-28	40.733	5.33	1	2018-06-13	70.8	1	45	2018-02-02	4	439.75	82.4660103141116	2018-06-15	3	370	82.039911308204	0
248	248	32	1	32	0	0	53.7	165	19.7	29.6	37.8048	3	3600	10	10	female	NA	0	NA	NA	NA	NA	NA	NA	NA	NA	NA	NA	NA	NA	NA	NA	NA	NA	NA	NA	NA	NA	NA	8
249	249	28	0	28	0	0	58	167.5	20.5	29.7	40.774	3	3560	9	10	female	282	0	2018-03-17	2018-05-07	8.533	5.0166	2	2018-05-28	33.1	7.1	2	2018-06-20	71.6	1	51	2018-02-08	4	463.25	90.0388726919339	2018-06-21	4	662.75	73.0907085745795	0
250	250	32	1	30	0	0	60.9	177.5	19.2	27.2	44.3352	3	3505	10	10	male	281	0	2018-03-19	2018-05-09	10.3	4.5	7	2018-05-31	36.4	5.633	7	2018-06-20	69.9	1	46	2018-02-15	4	454.75	86.8672397325692	2018-06-21	4	501.5	80.1438274071115	0
251	251	30	0	28	0	0	77.9	174	25.7	32.9	52.2709	1	3205	10	10	female	262	0	2018-03-07	2018-04-25	7.3	4.2	7	2018-05-16	28.6	5.2	7	2018-06-13	78.6	1	33	2018-02-16	6	480.333333333333	88.731527093596	2018-06-15	3	709.333333333333	79.4326241134752	0
252	252	25	0	26	0	1	77.7	168	27.5	35	50.505	1	545	0	0	male	NA	1	NA	NA	NA	NA	NA	NA	NA	NA	NA	NA	NA	NA	NA	NA	NA	NA	NA	NA	NA	NA	NA	4
253	253	27	1	28	0	0	56.2	164	20.9	15.9	47.2642	3	4430	10	10	male	291	0	2018-04-22	2018-06-13	12	4.66	2	2018-07-02	34	5.4166	2	2018-07-27	79.3	7	72	2018-02-23	3	285	82.1325648414985	2018-07-28	4	448.75	84.2723004694836	0
254	254	31	1	28	0	0	48.9	157	19.8	17.4	40.3914	2	3320	9	10	female	280	0	2018-05-28	2018-07-19	10	4.1833	3	2018-08-13	45.3	5.4	7	2018-09-05	88.4	1	95	2018-03-08	3	400.333333333333	84.2215988779804	2018-09-07	3	382	80.083857442348	0
255	255	35	1	28	0	0	66.1	170	22.9	27.4	47.9886	3	4275	10	10	female	276	0	2018-04-23	2018-06-11	14	4.533	4	2018-06-28	33.7	5.633	2	2018-07-18	65.1	2	52	2018-03-16	3	415	72.5947521865889	2018-07-19	4	413	71.237602414834	0
256	256	29	0	27	0	0	58.5	166	21.2	21.2	46.098	2	NA	NA	NA		NA	NA	NA	NA	NA	NA	NA	NA	NA	NA	NA	NA	NA	NA	NA	NA	NA	NA	NA	NA	NA	NA	NA	4
257	257	28	0	28	0	0	55.5	167	19.9	22.5	43.0125	2	3640	9	10	male	286	0	2018-05-16	2018-07-09	9.7	3.766	3	2018-08-08	51.2	6.1	7	2018-08-20	76.3	1	71	2018-03-20	4	351.75	87.7182044887781	2018-08-21	4	380.5	88.0787037037037	0
258	258	29	0	29	0	0	76.6	162	29.2	42.1	44.3514	1	3890	10	10	male	NA	0	NA	NA	NA	NA	NA	NA	NA	NA	NA	NA	NA	NA	NA	NA	NA	NA	NA	NA	NA	NA	NA	4
259	259	26	1	28	0	0	77.5	162	29.5	35.7	49.8325	3	3080	9	9	female	282	0	2018-04-17	2018-06-11	13	4.6	3	2018-07-02	38.1	5.75	2	2018-08-01	85.7	7	35	2018-03-27	3	463.333333333333	82.6888756692445	2018-08-04	5	489.4	77.3632627252608	0
260	260	34	1	30	0	0	72.3	174	23.9	31.1	49.8147	2	2985	10	10	male	NA	0	NA	NA	NA	NA	NA	NA	NA	NA	NA	NA	NA	NA	NA	NA	NA	NA	NA	NA	NA	NA	NA	1
261	261	29	0	30	0	0	68	175	22.2	29.5	47.94	2	4215	9	10	male	NA	0	NA	NA	NA	NA	NA	NA	NA	NA	NA	NA	NA	NA	NA	NA	NA	NA	NA	NA	NA	NA	NA	4
262	262	25	0	29	0	0	58.2	168	20.6	25.9	43.1262	2	3825	10	10	male	293	0	2018-05-25	2018-07-12	9	NA	3	2018-08-08	44	5.9	7	2018-08-29	74.3	1	49	2018-04-20	3	444.333333333333	85.8338699291694	2018-08-30	4	481.25	83.4778837814397	0
263	263	30	0	28	0	0	82.2	170	28.4	40.11	49.22958	2	NA	NA	NA		NA	NA	NA	NA	NA	NA	NA	NA	NA	NA	NA	NA	NA	NA	NA	NA	NA	NA	NA	NA	NA	NA	NA	2
264	264	28	1	32	0	0	53	164	19.7	18.1	43.407	2	3620	10	10	male	281	0	2018-06-14	2018-08-08	16.4	5.6	7	2018-08-29	48.3	6.6	7	2018-09-19	88.7	1	69	2018-04-20	4	444.5	82.851817334576	2018-09-20	4	437.75	85.9175662414131	0
265	265	30	1	29	0	0	60.3	157	24.5	31.5	41.3055	0	NA	NA	NA		NA	NA	NA	NA	NA	NA	NA	NA	NA	NA	NA	NA	NA	NA	NA	NA	NA	NA	NA	NA	NA	NA	NA	2
266	266	30	1	29	0	1	76.3	185	22.3	30.6	52.9522	0	3675	10	10	male	NA	0	NA	NA	NA	NA	NA	NA	NA	NA	NA	NA	NA	NA	NA	NA	NA	NA	NA	NA	NA	NA	NA	4
267	267	26	0	29	0	0	52.1	166	18.9	20.7	41.3153	1	3625	10	10	male	262	0	2018-08-18	2018-10-08	10.8	4.66	3	2018-10-31	39.4	5.3	3	2018-11-21	76.7	1	93	2018-05-31	4	377.5	78.6458333333333	2018-11-23	3	526	95.2323476161738	0
268	268	28	0	32	0	0	63.5	172	21.5	25.3	47.4345	3	3705	10	10	male	279	0	2018-08-03	2018-09-24	12.2	4.6	7	2018-10-16	40.9	6.2	7	2018-09-24	75.9	1	62	2018-06-16	4	435.5	70.7554833468725	2018-11-06	4	407.75	71.1916193801833	0
269	269	21	0	32	0	0	55	171	18.8	24.5	41.525	2	3780	10	10	male	292	0	2018-07-09	2018-09-10	11.2	4	7	NA	NA	NA	NA	2018-10-16	63.9	7	64	2018-05-20	4	520	92.4033762772101	2018-10-26	4	539.5	85.8734580183048	0
270	270	29	0	26	0	0	77.3	182	23.3	36.1	49.3947	3	4530	10	10	male	285	0	2018-06-27	2018-08-27	21.2	5.8	7	2018-09-10	45.2	6.4	7	2018-10-01	83.7	1	18	2018-06-23	3	392.333333333333	82.7125790583275	2018-10-02	3	359	85.2056962025316	0
271	271	28	1	28	0	0	50.6	157	20.5	22.3	39.3162	2	3580	9	10	male	NA	0	NA	NA	NA	NA	NA	NA	NA	NA	NA	NA	NA	NA	NA	NA	NA	NA	NA	NA	NA	NA	NA	1
272	272	33	0	28	0	0	75.4	168	26.7	38.7	46.2202	2	3290	10	10	female	NA	0	NA	NA	NA	NA	NA	NA	NA	NA	NA	NA	NA	NA	NA	NA	NA	NA	NA	NA	NA	NA	NA	5
273	273	31	1	28	0	0	60.8	165	22.3	25.8	45.1136	2	3135	10	10	female	260	0	2018-07-23	2018-09-13	14.7	6.2	7	2018-09-27	29.8	5.7	7	2018-10-22	72.7	1	38	2018-06-29	3	349.666666666667	85.4234527687296	2018-10-23	4	414.25	71.9496309161963	0
274	274	30	1	28	0	0	51.7	163	19.5	21.1	40.7913	1	3445	10	10	male	279	0	2018-06-15	2018-08-09	12.5	5.1	7	2018-08-30	37.7	5.5	7	2018-09-17	74.7	1	-1	2018-06-30	3	424	86.4130434782609	2018-09-23	4	440	85.8117991223793	0
275	275	34	1	28	0	0	79.6	168	28.2	39.3	48.3172	2	NA	NA	NA		NA	NA	NA	NA	NA	NA	NA	NA	NA	NA	NA	NA	NA	NA	NA	NA	NA	NA	NA	NA	NA	NA	NA	1
276	276	31	1	28	0	0	54.4	162	20.7	22.2	42.3232	2	3550	9	10	male	279	0	2018-06-29	2018-08-20	8.9	4.3	7	2018-09-13	41.3	6.2	7	2018-10-01	77.7	1	8	2018-07-05	4	521.75	90.897212543554	2018-10-02	4	526.75	94.3573667711599	0
277	277	35	1	28	0	0	61.2	165	22.5	23.8	46.6344	2	3810	9	10	male	NA	0	NA	NA	NA	NA	NA	NA	NA	NA	NA	NA	NA	NA	NA	NA	NA	NA	NA	NA	NA	NA	NA	1
278	278	24	0	27	0	0	68.4	164	25.4	30.6	47.4696	3	NA	NA	NA		NA	NA	NA	NA	NA	NA	NA	NA	NA	NA	NA	NA	NA	NA	NA	NA	NA	NA	NA	NA	NA	NA	NA	4
279	279	27	1	29	0	0	62.6	167	22.4	25.4	46.6996	2	3705	10	10	female	281	0	2018-07-31	2018-09-26	13.8	5.8	7	2018-10-16	39.4	6.6	7	2018-11-05	79.4	1	35	2018-07-10	4	454.5	82.1880650994575	2018-11-06	3	411	78.2360406091371	0
280	280	31	2	28	0	0	66.7	176	21.5	24.8	50.1584	1	NA	NA	NA		NA	NA	NA	NA	NA	NA	NA	NA	NA	NA	NA	NA	NA	NA	NA	NA	NA	NA	NA	NA	NA	NA	NA	2
281	281	33	0	28	0	0	63.6	174	21	24.3	48.1452	3	2895	10	10	female	271	0	2018-07-02	2018-08-20	13	4.7	7	2018-09-10	38.2	5.6	7	2018-10-04	88.3	1	0	2018-07-16	4	433.75	91.2197686645636	2018-10-08	3	502	91.2727272727273	0
282	282	28	1	29	0	0	70.2	168	24.9	32.8	47.1744	3	3650	10	10	male	292	0	2018-11-30	2019-01-23	14.2	5.5	7	2019-02-11	38.3	6.5	7	2019-03-07	81.3	1	154	2018-07-13	4	462.5	82.7000447027269	NA	4	449.75	87.2877244056283	0
283	283	25	1	28	0	0	62.1	177	19.8	24.8	46.6992	2	4190	10	10	female	NA	0	NA	NA	NA	NA	NA	NA	NA	NA	NA	NA	NA	NA	NA	NA	NA	NA	NA	NA	NA	NA	NA	3
284	284	26	0	28	0	0	58	164	21.6	20.4	46.168	3	3490	10	10	female	273	0	2018-09-30	2018-11-26	12.7	4.9	7	2018-12-20	45.8	6.2	7	2019-01-07	81.2	1	59	2018-08-16	3	468	NA	2019-01-10	2	468	93.3200398803589	0
285	285	27	0	28	0	0	75	180	23.1	25.9	55.575	3	3780	9	9	male	284	0	2018-11-14	2019-01-03	7.2	4	7	2019-01-30	38	5.2	7	2019-02-21	75.8	1	106	2018-08-14	3	462.333333333333	91.8543046357616	2019-02-26	3	512	91.866028708134	0
286	286	24	0	31	0	0	62.2	165.5	20.1	28	44.784	2	3590	10	10	female	285	0	2018-09-05	2018-10-25	9.5	5	7	2018-11-09	25.7	4	7	2018-12-03	63.3	1	NA	NA	NA	NA	NA	2018-12-04	3	536	86.4051585169264	0
287	287	26	0	28	0	0	61	163.5	22.7	26.8	44.652	3	3430	10	10	male	267	0	2018-08-03	2018-09-24	13.5	4.9	7	2018-10-19	46.7	NA	7	2018-11-05	81	1	3	2018-08-14	3	371.666666666667	80.4473304473304	2018-11-06	4	409.5	85.8940744625066	0
288	288	26	0	28	1	0	67.2	172	22.7	28.9	47.7792	2	3135	8	10	male	277	0	2018-09-09	2018-11-05	10.1	5.9	7	2018-11-26	37.3	3.7	7	2018-12-17	72.5	1	36	2018-08-18	3	399.666666666667	85.15625	2018-12-19	3	437	95.5539358600583	0
289	289	29	0	30	0	0	68.4	173	22.9	31.7	46.7172	2	3050	10	10	female	NA	0	NA	NA	NA	NA	NA	NA	NA	NA	NA	NA	NA	NA	NA	2018-08-24	NA	NA	NA	NA	NA	NA	NA	3
290	290	29	0	28	0	0	61.7	167	22.1	33.1	41.2773	1	3825	9	10	female	278	0	2018-08-25	2018-10-16	10.5	4.6	7	2018-11-07	35	5.6	7	2018-11-26	73.8	1	14	2018-08-25	3	559	81.0144927536232	2018-11-27	4	606	85.5026455026455	0
291	291	28	1	30	0	0	65.3	158	26.2	37.8	40.6166	2	2675	9	9	male	254	1	2018-10-04	2018-11-26	11.1	3.9	7	2018-12-17	33	NA	7	2019-01-07	72.6	1	54	2018-08-25	3	464.666666666667	89.073482428115	NA	4	470	77.9113137173643	0
292	292	28	1	25	0	0	77.1	170	26.7	39.6	46.5684	1	4035	10	10	male	NA	0	NA	NA	NA	NA	NA	NA	NA	NA	NA	NA	NA	NA	NA	NA	NA	NA	NA	NA	NA	NA	NA	3
293	293	31	1	29	0	0	62.2	157	25.2	31.8	42.4204	2	3775	9	10	male	284	0	2018-09-19	2018-11-08	9.8	4.4	7	2018-11-28	32.1	6.6	7	2018-12-17	71	1	27	2018-09-06	4	440	91.6666666666667	2018-09-19	4	424.25	83.8438735177866	0
294	294	23	0	30	0	0	72.1	176	23.3	25.4	53.7866	3	3540	10	10	male	NA	0	NA	NA	NA	NA	NA	NA	NA	NA	NA	NA	NA	NA	NA	NA	NA	NA	NA	NA	NA	NA	NA	1
295	295	27	0	31	1	0	75.5	161	29.1	39.9	45.3755	2	1480	5	8	female	NA	1	NA	NA	NA	NA	NA	NA	NA	NA	NA	NA	NA	NA	NA	NA	NA	NA	NA	NA	NA	NA	NA	4
296	296	28	0	28	0	0	58.1	170	20.1	20.8	46.0152	2	3960	10	10	male	NA	0	NA	NA	NA	NA	NA	NA	NA	NA	NA	NA	NA	NA	NA	NA	NA	NA	NA	NA	NA	NA	NA	2
297	297	34	2	31	0	0	70.1	170	24.3	35.6	45.1444	2	3075	10	10	female	278	0	2018-11-17	2019-01-08	8.4	5.1	7	2019-02-06	46	3.6	7	2019-02-21	74.1	1	76	2018-09-16	3	405.666666666667	82.2297297297297	2019-02-25	4	543.5	88.4818884818885	0
298	298	27	1	28	0	0	59.3	167	21.3	27.7	42.8739	2	3490	10	10	female	272	0	2018-09-13	2018-11-05	12.5	4.1	7	2018-11-26	45.1	6.2	7	2018-12-17	83.4	1	5	2018-09-22	4	510	77.9220779220779	2018-12-27	2	574.5	69.3003618817853	0
299	299	34	2	26	0	0	72.3	168	25.6	36.1	46.1997	3	3520	10	10	male	NA	1	NA	NA	NA	NA	NA	NA	NA	NA	NA	NA	NA	NA	NA	NA	NA	NA	NA	NA	NA	NA	NA	5
300	300	31	2	24	0	0	79.6	164	29.6	39.4	48.2376	1	3390	10	10	female	264	0	2018-10-12	2018-12-05	15.7	4.9	7	2019-01-03	64	7	7	2019-01-21	96.7	1	28	2018-09-28	3	439.333333333333	85.1421188630491	2019-01-23	4	466.25	79.5988049509176	0
301	301	29	0	27	0	0	63.1	160.5	24.3	24.9	47.3881	2	NA	NA	NA		NA	NA	NA	NA	NA	NA	NA	NA	NA	NA	NA	NA	NA	NA	NA	NA	NA	NA	NA	NA	NA	NA	NA	3
302	302	28	0	30	0	0	55.1	168	19.5	22.3	42.8127	2	2930	10	10	female	262	0	2018-11-19	2019-01-30	16.3	5.4	7	2019-02-21	49.6	7.1	7	2019-03-11	81.9	1	NA	NA	NA	NA	NA	NA	NA	NA	NA	0
303	303	28	2	30	0	0	51.9	158	20.8	25.8	38.5098	2	3285	10	10	female	NA	0	NA	NA	NA	NA	NA	NA	NA	NA	NA	NA	NA	NA	NA	NA	NA	NA	NA	NA	NA	NA	NA	3
304	304	20	0	27	0	0	55.6	155	23.1	24.4	42.0336	2	NA	NA	NA		NA	NA	NA	NA	NA	NA	NA	NA	NA	NA	NA	NA	NA	NA	NA	NA	NA	NA	NA	NA	NA	NA	NA	2
305	305	29	0	30	0	0	67.2	175	21.9	27.6	48.6528	2	3005	10	10	female	280	0	2018-12-22	2019-02-11	10.5	5.7	7	2019-03-04	36.5	5.7	7	2019-03-25	78.8	1	42	2018-11-24	3	508.333333333333	84.9109131403118	2019-03-30	4	487.5	83.1556503198294	0
306	306	24	0	31	0	0	55.6	163	20.9	23.6	42.4784	3	NA	NA	NA		NA	NA	NA	NA	NA	NA	NA	NA	NA	NA	NA	NA	NA	NA	NA	NA	NA	NA	NA	NA	NA	NA	NA	5
307	307	33	0	28	0	0	72.1	171	24.7	36.4	45.8556	2	3100	10	10	male	NA	0	NA	NA	NA	NA	NA	NA	NA	NA	NA	NA	NA	NA	NA	NA	NA	NA	NA	NA	NA	NA	NA	1
308	308	29	0	30	0	1	57.3	163	21.6	26	42.402	1	4145	10	10	female	NA	0	NA	NA	NA	NA	NA	NA	NA	NA	NA	NA	NA	NA	NA	NA	NA	NA	NA	NA	NA	NA	NA	5
309	309	26	1	28	0	0	58.1	163	21.9	24.8	43.6912	1	3440	9	9	female	290	0	2018-11-21	2019-01-09	6.1	4.1	7	2019-01-31	28.6	6.3	7	2019-02-21	61.5	1	-1	2018-12-06	3	425	76.255980861244	2019-02-22	4	431	89.4654903995849	0
310	310	30	0	29	0	0	66.2	168	23.5	28.8	47.1344	2	3400	10	10	male	NA	0	NA	NA	NA	NA	NA	NA	NA	NA	NA	NA	NA	NA	NA	NA	NA	NA	NA	NA	NA	NA	NA	1
311	311	23	0	35	0	0	61.3	170	21.2	31.5	41.9905	1	520	0	0	male	NA	1	NA	NA	NA	NA	NA	NA	NA	NA	NA	NA	NA	NA	NA	NA	NA	NA	NA	NA	NA	NA	NA	3
312	312	34	0	28	0	0	69.8	169	24.4	32	47.464	3	3380	10	10	female	NA	0	NA	NA	NA	NA	NA	NA	NA	NA	NA	NA	NA	NA	NA	NA	NA	NA	NA	NA	NA	NA	NA	3
313	313	31	0	27	0	1	80.2	165	29.5	41.1	47.2378	3	3765	10	10	female	295	0	2019-01-01	2019-02-18	7.6	4.2	7	2019-03-18	46.1	3.8	7	2019-04-08	80.9	1	0	2019-01-15	4	370	64.9122807017544	2019-04-09	4	360.5	62.7775359164127	0
314	314	27	1	25	0	0	73	175	23.8	24.9	54.823	3	4555	10	10	male	292	0	2019-06-08	2019-07-31	17.9	5.3	7	2019-08-15	38.5	6	7	2019-09-05	76.4	1	143	2019-01-30	4	388.25	81.6079873883342	2019-09-11	3	485.333333333333	84.5037724898433	0
315	315	25	0	27	0	0	58	160	22.7	24.1	44.022	1	NA	NA	NA		NA	NA	NA	NA	NA	NA	NA	NA	NA	NA	NA	NA	NA	NA	NA	NA	NA	NA	NA	NA	NA	NA	NA	4
316	316	26	0	28	0	0	63	168	22.3	30.7	43.659	1	3625	10	10	female	273	0	2019-02-28	2019-04-24	16.7	6	7	2019-05-08	34.7	7.6	7	2019-05-27	66.3	1	27	2019-02-15	2	490	86.9565217391304	2019-05-30	3	407.666666666667	67.8690344062153	0
317	317	27	0	29	0	0	78	172	26.4	40.4	46.488	2	4705	10	10	male	NA	0	NA	NA	NA	NA	NA	NA	NA	NA	NA	NA	NA	NA	NA	NA	NA	NA	NA	NA	NA	NA	NA	1
318	318	28	1	28	0	0	75.4	172	25.5	30	52.78	2	3420	10	10	female	273	0	2019-03-07	2019-04-24	16.2	5.4	7	2019-05-16	48.5	5	7	2019-05-29	68	7	-2	2019-03-23	1	468	76.7213114754098	2019-05-31	4	541.5	86.191802626343	0
319	319	31	0	30	0	0	53.9	153	23	27.8	38.9158	2	NA	NA	NA		NA	NA	NA	NA	NA	NA	NA	NA	NA	NA	NA	NA	NA	NA	NA	NA	NA	NA	NA	NA	NA	NA	NA	3
320	320	28	0	32	1	1	78.8	186	22.7	34.8	51.3776	2	3230	10	10	female	NA	0	NA	NA	NA	NA	NA	NA	NA	NA	NA	NA	NA	NA	NA	NA	NA	NA	NA	NA	NA	NA	NA	3
321	321	28	0	29	0	0	56.9	169	19.9	26	42.106	2	3220	10	10	female	NA	0	NA	NA	NA	NA	NA	NA	NA	NA	NA	NA	NA	NA	NA	NA	NA	NA	NA	NA	NA	NA	NA	3
322	322	32	2	27	0	0	61.3	169	21.5	25.4	45.7298	2	NA	NA	NA		NA	NA	2019-06-04	2019-07-22	7.3	2.8	7	NA	NA	NA	NA	NA	NA	NA	NA	NA	NA	NA	NA	NA	NA	NA	NA	2
323	323	31	0	30	0	0	60.1	160	23.5	31.8	40.9882	3	NA	NA	NA		NA	NA	NA	NA	NA	NA	NA	NA	NA	NA	NA	NA	NA	NA	NA	NA	NA	NA	NA	NA	NA	NA	NA	4
324	324	28	0	28	0	0	53.7	167	19.3	17.9	44.0877	3	3455	10	10	male	NA	0	NA	NA	NA	NA	NA	NA	NA	NA	NA	NA	NA	NA	NA	NA	NA	NA	NA	NA	NA	NA	NA	5
325	325	31	0	28	0	0	69.9	174	23.1	25.9	51.7959	2	3595	10	10	female	277	0	2019-03-29	2019-05-20	6.8	5.1	7	2019-06-14	41.7	6.8	7	2019-06-27	63.7	1	7	2019-04-05	3	NA	NA	2019-06-25	2	450	86.0420650095602	0
326	326	34	1	28	0	0	73.4	170	25.4	35.9	47.0494	3	3755	10	10	female	NA	0	NA	NA	NA	NA	NA	NA	NA	NA	NA	NA	NA	NA	NA	NA	NA	NA	NA	NA	NA	NA	NA	2
327	327	27	0	29	0	0	79.2	164	29.4	39.8	47.6784	1	4350	4	6	female	NA	0	NA	NA	NA	NA	NA	NA	NA	NA	NA	NA	NA	NA	NA	NA	NA	NA	NA	NA	NA	NA	NA	5
328	328	32	0	30	0	0	64.9	171	22.2	30.8	44.9108	1	NA	NA	NA		NA	NA	NA	NA	NA	NA	NA	NA	NA	NA	NA	NA	NA	NA	NA	NA	NA	NA	NA	NA	NA	NA	NA	4
329	329	31	0	32	1	0	65.2	173	21.8	27.9	47.0092	2	2250	10	10	female	NA	0	NA	NA	NA	NA	NA	NA	NA	NA	NA	NA	NA	NA	NA	NA	NA	NA	NA	NA	NA	NA	NA	2
330	330	33	1	27	0	0	76.4	165	28.1	33	51.188	2	4495	10	10	male	288	0	2019-03-30	2019-05-20	10.9	4.4	7	2019-06-14	42.3	7.05	7	2019-06-27	68.9	1	2	2019-04-11	2	516	73.6091298145506	2019-07-09	3	442.333333333333	79.8435619735259	0
331	331	25	0	28	0	0	77.9	162	29.7	41.2	45.8052	3	3435	10	10	male	NA	0	NA	NA	NA	NA	NA	NA	NA	NA	NA	NA	NA	NA	NA	NA	NA	NA	NA	NA	NA	NA	NA	1
332	332	34	2	26	0	0	50.4	164	18.7	17.8	41.4288	1	2985	10	10	female	283	0	2019-09-24	2019-11-18	14.5	5.5	7	2019-12-11	47.4	9.4	7	2020-01-02	85.6	1	179	2019-04-12	2	516	88.659793814433	2020-01-03	4	566.75	89.9960301707027	0
333	333	25	2	28	0	0	58.2	158	23.3	27	42.486	2	3290	10	10	male	274	0	2019-05-25	2019-07-11	6.3	4.4	2	2019-08-06	37.3	3.6	7	2019-08-28	69.7	1	57	2019-04-12	3	413	86.0416666666667	2019-08-28	4	388.25	73.1167608286252	0
334	334	30	0	28	0	0	59.2	160	23.1	31.6	40.4928	3	3145	10	10	female	281	0	2019-05-04	2019-06-20	4.7	3.9	2	2019-07-24	55.1	3.55	1	2019-08-15	81.5	1	36	2019-04-12	3	492.333333333333	77.8187565858799	2019-08-16	4	484	82.3479370480647	0
335	335	30	0	30	0	0	71.5	175	23.3	33.7	47.4045	2	NA	NA	NA		NA	NA	NA	NA	NA	NA	NA	NA	NA	NA	NA	NA	NA	NA	NA	NA	NA	NA	NA	NA	NA	NA	NA	3
336	336	29	0	30	0	0	50.6	154	21.3	14.8	43.1112	2	3715	10	10	male	NA	0	NA	NA	NA	NA	NA	NA	NA	NA	NA	NA	NA	NA	NA	NA	NA	NA	NA	NA	NA	NA	NA	5
337	337	24	0	32	0	0	75.7	166	27.5	40.8	44.8144	2	NA	NA	NA		NA	NA	NA	NA	NA	NA	NA	NA	NA	NA	NA	NA	NA	NA	NA	NA	NA	NA	NA	NA	NA	NA	NA	3
338	338	32	2	28	0	0	55.8	170	19.3	21.1	44.0262	1	3915	10	10	male	273	0	2019-05-22	2019-07-11	9.9	4.5	2	2019-08-01	39.5	3.8	7	2019-08-26	89.7	1	22	2019-05-14	4	411	90.6284454244763	2019-08-27	3	466.333333333333	95.2348536419333	0
339	339	29	0	31	0	0	60.3	163	22.7	31.2	41.4864	2	4005	8	9	female	NA	0	NA	NA	NA	NA	NA	NA	NA	NA	NA	NA	NA	NA	NA	NA	NA	NA	NA	NA	NA	NA	NA	5
340	340	29	0	26	0	0	78.1	176	25.2	38.1	48.3439	3	3390	10	10	male	262	0	2019-05-28	2019-07-15	7.2	5.2	2	2019-08-08	36	6.8	2	2019-09-03	85	1	10	2019-06-01	3	427.666666666667	81.6677275620624	2019-09-03	4	437.5	85.1996105160662	0
341	341	22	0	30	0	0	64.9	165	23.8	26.8	47.5068	3	3365	10	10	female	287	0	2019-05-25	2019-07-15	11.5	4.7	2	2019-08-07	39	7.6	7	2019-08-29	81.3	1	3	2019-06-05	3	467	84.2960288808664	2019-08-31	3	467.666666666667	85.6532356532357	0
342	342	29	0	56	0	0	56.5	166	20.5	25.3	42.2055	3	NA	NA	NA		NA	NA	NA	NA	NA	NA	NA	NA	NA	NA	NA	NA	NA	NA	NA	NA	NA	NA	NA	NA	NA	NA	NA	3
343	343	27	0	30	0	0	67.8	170	23.5	26.3	49.9686	3	NA	NA	NA		NA	NA	NA	NA	NA	NA	NA	NA	NA	NA	NA	NA	NA	NA	NA	NA	NA	NA	NA	NA	NA	NA	NA	5
344	344	29	1	30	0	0	76.2	177	24.3	32.2	51.6636	2	NA	NA	NA		NA	NA	NA	NA	NA	NA	NA	NA	NA	NA	NA	NA	NA	NA	NA	NA	NA	NA	NA	NA	NA	NA	NA	2
345	345	30	1	30	0	0	67.4	163	25.4	33.2	45.0232	1	3735	10	10	male	276	0	2019-08-26	2019-10-17	9.1	4.3	7	2019-11-14	47.2	5.5	7	2019-12-03	86.5	7	41	2019-07-30	4	460	77.1488469601677	2019-12-04	4	506	69.9619771863118	0
346	346	23	1	27	0	0	52.8	172	17.8	19	42.768	2	3855	10	10	male	284	0	2019-09-17	2019-11-14	21.4	5.4	7	2019-12-04	49.6	5.7	7	2019-12-23	78.4	7	59	2019-08-03	3	432.333333333333	84.3302990897269	2019-01-08	3	426.333333333333	82.9980532121999	0
347	347	28	1	30	1	0	58.4	168	20.7	24.5	44.092	1	3975	10	10	male	283	0	2019-07-26	2019-09-16	9.8	NA	7	2019-10-17	49.3	6.8	7	2019-11-07	86.5	1	1	2019-08-08	3	388.333333333333	92.4603174603175	2019-11-08	4	495	86.7279894875164	0
348	348	30	1	27	0	0	60.1	161	23.2	28.6	42.9114	2	3320	9	10	female	288	0	2019-09-25	2019-11-18	13.6	5.2	7	2019-12-11	42.4	5.3	7	2020-01-02	78.4	1	62	2019-08-08	2	360.5	91.7302798982189	2020-01-03	4	413.25	86.6352201257862	0
349	349	31	2	28	0	0	67.5	167	24.2	32.4	45.63	2	3965	10	10	female	277	0	2019-08-23	2019-10-17	20.2	5.2	7	2019-11-03	48.8	6.1	7	2019-11-27	75.6	7	17	2019-08-20	4	435	80.2213001383126	2019-11-29	4	477.75	78.8691704498555	0
350	350	27	0	29	0	1	63	161	24.3	33.6	41.832	3	3475	9	10	female	NA	0	NA	NA	NA	NA	NA	NA	NA	NA	NA	NA	NA	NA	NA	NA	NA	NA	NA	NA	NA	NA	NA	1
351	351	27	0	32	0	0	71.8	177	22.9	27.1	52.3422	2	3180	10	10	male	284	0	2019-09-13	2019-11-08	13.5	5.3	7	2019-11-25	31.7	6	7	2019-12-19	76	1	NA	NA	NA	NA	NA	NA	NA	NA	NA	0
352	352	27	1	35	0	0	62.8	174	20.7	24.6	47.3512	2	3675	10	10	female	261	0	2019-11-27	2019-11-27	5.6	4.1	7	2019-12-19	32	5.1	7	2020-01-16	81.3	1	108	2019-08-25	3	419.666666666667	87.1280276816609	2020-01-18	2	425.5	70.4470198675497	0
353	353	27	1	28	0	0	83.1	165	30.5	44.3	46.2867	1	3910	8	9	male	NA	0	NA	NA	NA	NA	NA	NA	NA	NA	NA	NA	NA	NA	NA	NA	NA	NA	NA	NA	NA	NA	NA	1
354	354	31	1	29	0	0	73.4	170	25.4	28.1	52.7746	2	3955	10	10	female	279	0	2019-12-21	2020-02-13	9.7	4.06	4	2020-03-09	45.3	7.233	4	2020-03-23	76.6	1	130	2019-08-27	4	379.5	93.2432432432432	2020-03-24	4	446.5	86.0308285163776	0
355	355	28	2	29	0	0	91.3	172	30.9	41.9	53.0453	1	NA	NA	NA		NA	NA	NA	NA	NA	NA	NA	NA	NA	NA	NA	NA	NA	NA	NA	NA	NA	NA	NA	NA	NA	NA	NA	5
356	356	26	0	30	0	0	50	161	19.3	18.1	40.95	2	2920	10	10	male	271	0	2019-11-23	2020-01-13	14	4.7	7	2020-02-06	47.2	5.4	7	2020-02-24	71.2	1	98	2019-08-31	3	391.333333333333	67.9005205320995	2020-02-25	4	473.75	71.1069418386491	0
357	357	32	1	28	0	0	62.9	163	23.7	32.9	42.2059	2	NA	NA	NA		NA	NA	NA	NA	NA	NA	NA	NA	NA	NA	NA	NA	NA	NA	NA	NA	NA	NA	NA	NA	NA	NA	NA	4
358	358	29	2	28	0	0	63.6	167	22.8	30.7	44.0748	2	NA	NA	NA		NA	NA	NA	NA	NA	NA	NA	NA	NA	NA	NA	NA	NA	NA	NA	NA	NA	NA	NA	NA	NA	NA	NA	5
359	359	24	0	28	0	0	48.6	160	19	22.2	37.8108	2	264	0	0	male	134	1	2019-09-17	2019-11-14	13.1	4.9	7	2019-12-04	39.1	5.6	7	2019-12-19	66.3	1	28	2019-09-03	4	371.25	80.531453362256	2019-12-20	4	378.5	75.5489021956088	8
360	360	31	0	30	0	0	67.8	165	24.9	33.5	45.087	2	3230	10	10	female	286	0	2019-08-30	2019-10-24	7.1	4.7	7	2019-11-15	29.8	5.6	7	2019-12-09	72.9	1	7	2019-09-06	4	480.75	90.1124648547329	2019-12-11	4	482.5	94.0087676570872	0
361	361	28	0	27	0	0	61.6	174	20.2	23.5	47.124	3	4085	9	10	female	287	0	2019-09-24	2019-11-19	12	5.2	7	2019-12-10	40.3	6.6	7	2020-01-06	88.8	1	18	2019-09-20	4	472.25	84.5568487018801	2020-01-07	4	480.25	88.5661595205164	0
362	362	29	0	28	0	0	66.3	173	22.2	29.4	46.8078	2	3620	10	10	male	262	0	2019-10-21	2019-12-09	5.2	4.5	7	2020-01-07	40	6.3	7	2020-01-23	67.1	1	41	2019-09-24	4	527	85.4825628548256	2020-01-24	4	510.75	73.4099892202659	0
363	363	33	2	27	0	0	64.7	168	22.9	29.5	45.6135	2	NA	NA	NA		NA	NA	NA	NA	NA	NA	NA	NA	NA	NA	NA	NA	NA	NA	NA	NA	NA	NA	NA	NA	NA	NA	NA	2
364	364	26	0	29	0	0	74	167	26.5	36	47.36	2	2950	9	10	male	277	0	2019-10-15	2019-12-04	6.4	5	7	2019-12-20	20.9	6.05	7	2020-01-20	69.5	1	27	2019-10-02	4	457.75	88.2835101253616	2020-01-22	4	424.5	81.2829104834849	0
365	365	25	0	32	0	0	64	172	21.6	24.2	48.512	2	3700	10	10	male	265	0	2019-12-28	2020-02-17	5.4	3.4	7	2020-03-17	44.6	6.46	7	2020-04-02	74	NA	93	2019-10-10	4	410.75	82.5628140703518	2020-04-03	3	516	92.6946107784431	0
366	366	29	1	30	0	0	78.9	177	25.2	31.9	53.7309	2	3180	10	10	female	277	0	2019-11-11	2020-01-06	15.4	4.6	7	2020-01-23	36.9	5.1	7	2020-02-13	79	1	41	2019-10-15	4	485.25	88.5088919288646	2020-02-15	3	572	86.7981790591806	0
367	367	27	0	30	0	0	63.1	173	21.1	28.9	44.8641	3	1965	9	10	male	227	1	2019-10-15	2019-12-04	8.8	4	7	2019-12-19	24.8	5.9	7	2020-01-20	77	1	0	2019-10-29	3	439.333333333333	82.2208359326263	2020-01-22	3	377.333333333333	78.2308223911541	0
368	368	32	1	29	0	0	62.6	157	25.4	31.5	42.881	2	3925	10	10	male	282	0	2019-11-27	2020-01-16	10.3	5.2	7	2020-02-06	33.7	8	7	2020-02-27	74.2	1	50	2019-10-22	3	416	87.0292887029289	2020-02-28	4	431.75	89.020618556701	0
369	369	26	0	29	0	0	64.1	160	25	27.2	46.6648	NA	NA	NA	NA		NA	NA	NA	NA	NA	NA	NA	NA	NA	NA	NA	NA	NA	NA	NA	NA	NA	NA	NA	NA	NA	NA	NA	1
370	370	30	0	30	0	0	66	168	23.4	26.8	48.312	3	3045	10	10	female	263	0	2020-01-27	2020-04-30	16.2	5.1	2	2020-05-18	38.7	7.1	2	2020-06-04	75.5	1	104	2019-10-29	4	328	80.9876543209877	2020-06-08	3	364	72.6063829787234	0
371	371	28	0	28	0	0	57.9	171	19.8	27.5	41.9775	2	2775	10	10	male	267	0	2019-12-21	2020-02-10	9.5	5.2	7	2020-03-02	34.2	6.4	7	2020-03-23	58.9	1	67	2019-10-29	4	330.5	71.4594594594595	2020-03-25	4	363.75	82.0642978003384	0
372	372	29	0	28	0	0	56.9	157	23.1	30.8	39.3748	1	NA	NA	NA		NA	NA	2020-06-07	2020-07-29	11	5.7	7	2020-08-20	37.1	6.6	7	NA	NA	NA	230	2019-11-04	3	403	85.3211009174312	2020-09-12	3	503	85.4957507082153	2
373	373	26	0	28	0	0	67.6	175	22.1	31	46.644	2	NA	NA	NA		NA	NA	NA	NA	NA	NA	NA	NA	NA	NA	NA	NA	NA	NA	NA	NA	NA	NA	NA	NA	NA	NA	NA	1
374	374	25	0	28	0	0	80.2	175	26.2	32.3	54.2954	3	3380	10	10	male	NA	0	NA	NA	NA	NA	NA	NA	NA	NA	NA	NA	NA	NA	NA	NA	NA	NA	NA	NA	NA	NA	NA	5
375	375	34	2	28	0	0	67.5	172	22.8	33.5	44.8875	2	3490	10	10	male	270	0	2020-01-12	2020-03-02	11.9	4.6	7	2020-03-24	41.1	4	7	2020-04-16	85.4	1	82	2019-11-05	4	484	85.9680284191829	2020-04-17	4	623.75	85.5037697052776	0
376	376	31	1	28	0	0	72.4	175	23.6	33.4	48.2184	2	NA	NA	NA		NA	NA	NA	NA	NA	NA	NA	NA	NA	NA	NA	NA	NA	NA	NA	NA	NA	NA	NA	NA	NA	NA	NA	5
377	377	34	1	30	0	1	66.4	157	26.8	32.6	44.7536	3	3890	10	10	male	271	0	2020-03-09	2020-04-30	11.6	5.1	2	2020-05-18	22.1	6	2	2020-06-11	73.6	1	131	2019-11-13	2	472.5	89.2351274787535	2020-06-16	3	378.333333333333	70.3221809169765	0
378	378	31	2	26	0	0	63.6	169	22.3	32	43.248	2	NA	NA	NA		NA	NA	NA	NA	NA	NA	NA	NA	NA	NA	NA	NA	NA	NA	NA	NA	NA	NA	NA	NA	NA	NA	NA	2
379	379	28	0	32	0	0	66.8	164	24.8	28.9	47.4948	3	NA	NA	NA		NA	NA	NA	NA	NA	NA	NA	NA	NA	NA	NA	NA	NA	NA	NA	NA	NA	NA	NA	NA	NA	NA	NA	5
380	380	23	0	28	0	0	57.5	167	20.6	19.5	46.2875	3	1230	6	9	male	214	1	2019-12-05	2020-01-23	7.8	4.8	7	2020-02-17	36.4	5.5	7	2020-03-09	75	1	34	2019-11-15	4	417.75	85.081466395112	2020-03-10	4	380.75	82.0581896551724	0
381	381	35	2	28	0	0	72.2	167	25.9	35	46.93	2	NA	NA	NA		NA	NA	2019-11-11	NA	NA	NA	NA	NA	NA	NA	NA	NA	NA	NA	NA	NA	NA	NA	NA	NA	NA	NA	NA	2
382	382	27	0	32	0	0	57.9	167	20.3	24	44.004	2	NA	NA	NA		NA	NA	NA	NA	NA	NA	NA	NA	NA	NA	NA	NA	NA	NA	NA	NA	NA	NA	NA	NA	NA	NA	NA	1
383	383	28	0	26	0	0	77.1	168	27.3	40.6	45.7974	2	NA	NA	NA		NA	NA	NA	NA	NA	NA	NA	NA	NA	NA	NA	NA	NA	NA	NA	NA	NA	NA	NA	NA	NA	NA	NA	8
384	384	26	0	28	0	0	60	163	22.6	27.6	43.44	3	NA	NA	NA		NA	NA	NA	NA	NA	NA	NA	NA	NA	NA	NA	NA	NA	NA	NA	NA	NA	NA	NA	NA	NA	NA	NA	5
385	385	33	0	28	0	0	61.8	173	20.6	26.7	45.2994	3	NA	NA	NA		NA	NA	NA	NA	NA	NA	NA	NA	NA	NA	NA	NA	NA	NA	NA	NA	NA	NA	NA	NA	NA	NA	NA	5
386	386	32	1	30	0	0	72.1	166	26.2	29.4	50.9026	3	NA	NA	NA		NA	NA	NA	NA	NA	NA	NA	NA	NA	NA	NA	NA	NA	NA	NA	NA	NA	NA	NA	NA	NA	NA	NA	2
387	387	20	0	30	0	0	58.2	169	20.4	23.2	44.6976	3	NA	NA	NA		NA	NA	NA	NA	NA	NA	NA	NA	NA	NA	NA	NA	NA	NA	NA	NA	NA	NA	NA	NA	NA	NA	NA	2
388	388	24	0	27	0	0	68.1	176	22	30.7	47.1933	2	NA	NA	NA		NA	NA	NA	NA	NA	NA	NA	NA	NA	NA	NA	NA	NA	NA	NA	NA	NA	NA	NA	NA	NA	NA	NA	4
389	389	30	1	28	0	0	75.2	161	29	42.7	43.0896	3	3540	10	10	male	NA	0	NA	NA	NA	NA	NA	NA	NA	NA	NA	NA	NA	NA	NA	NA	NA	NA	NA	NA	NA	NA	NA	2
390	390	26	0	24	0	0	55.1	167.2	19.8	22.5	42.7025	2	NA	NA	NA		NA	NA	NA	NA	NA	NA	NA	NA	NA	NA	NA	NA	NA	NA	NA	NA	NA	NA	NA	NA	NA	NA	NA	5
391	391	34	2	27	0	0	69.8	162	26.6	33.2	46.6264	3	3355	9	10	male	NA	0	NA	NA	NA	NA	NA	NA	NA	NA	NA	NA	NA	NA	NA	NA	NA	NA	NA	NA	NA	NA	NA	1
392	392	29	0	30	0	0	72	169.5	24.9	32.9	48.312	2	3820	9	9	male	297	0	2020-01-04	2020-02-24	10.9	4.2	7	2020-03-16	35.6	6	7	2020-04-06	74.6	1	29	2019-12-20	4	489.75	90.6944444444444	2020-04-08	4	550	85.4700854700855	0
393	393	26	0	28	0	0	74.8	165	27.5	37	47.124	2	NA	NA	NA		NA	NA	NA	NA	NA	NA	NA	NA	NA	NA	NA	NA	NA	NA	NA	NA	NA	NA	NA	NA	NA	NA	NA	1
394	394	33	0	30	0	0	60.8	166	22.1	26.5	44.688	1	3630	10	10	female	283	0	2020-03-27	2020-05-18	12	4.7	2	2020-06-08	37.9	4.7	2	2020-06-29	72.8	1	112	2019-12-20	3	477	79.8103736754043	2020-06-30	4	546	83.2634388105223	0
395	395	30	1	28	0	0	54.3	158	21.8	22.7	41.9739	1	3510	10	10	male	267	0	2019-12-26	2020-02-17	15	5.3	3	2020-03-09	43.2	6.95	2	2020-03-30	81.8	1	NA	NA	NA	NA	NA	2020-03-31	4	376.25	77.021494370522	0
396	396	35	2	28	0	0	73.9	167	26.5	35.1	47.9611	2	NA	NA	NA		NA	NA	NA	NA	NA	NA	NA	NA	NA	NA	NA	NA	NA	NA	NA	NA	NA	NA	NA	NA	NA	NA	NA	6
397	397	30	2	29	0	0	83.1	166	30.2	36.5	52.7685	2	NA	NA	NA		NA	NA	2019-12-30	2020-02-17	8.5	5	7	2020-03-09	32.2	5.6	7	2020-03-30	66.9	1	6	2020-01-07	4	366.5	77.1985255397578	2020-03-31	4	395.75	83.1844456121913	8
398	398	31	1	30	0	1	87.4	173	29.2	39.4	52.9644	1	3470	10	10	female	279	0	2020-01-17	2020-03-12	14.8	4.9	2	2020-04-02	44.5	5.8	7	2020-04-24	83.7	1	21	2020-01-10	3	403	77.4503523382447	2020-04-24	4	461.75	75.4493464052288	0
399	399	28	1	28	0	0	57.2	164	21.3	19.6	45.9888	1	NA	NA	NA		NA	NA	NA	NA	NA	NA	NA	NA	NA	NA	NA	NA	NA	NA	NA	NA	NA	NA	NA	NA	NA	NA	NA	6
400	400	33	0	29	0	0	65.2	174	21.5	31.2	44.8576	1	NA	NA	NA		NA	NA	NA	NA	NA	NA	NA	NA	NA	NA	NA	NA	NA	NA	NA	NA	NA	NA	NA	NA	NA	NA	NA	2
401	401	28	0	28	0	0	82	182	24.8	34.6	53.628	3	NA	NA	NA		NA	NA	2020-06-05	NA	NA	NA	NA	2020-08-13	30.4	6.3	7	NA	NA	NA	126	2020-02-14	3	473.333333333333	90.850927703135	2020-09-08	3	452.333333333333	84.8125	7
402	402	34	2	25	0	0	74.1	163	27.9	39.3	44.9787	3	3365	10	10	female	278	0	2020-02-18	2020-04-06	8.6	5.2	2	2020-04-30	35.5	5.8	2	2020-05-18	70.9	1	18	2020-02-14	4	449.75	80.963096309631	2020-05-19	4	443.5	86.1165048543689	0
403	403	33	1	26	0	0	52.1	162	19.9	21.8	40.7422	3	NA	NA	NA		NA	NA	NA	NA	NA	NA	NA	NA	NA	NA	NA	NA	NA	NA	NA	NA	NA	NA	NA	NA	NA	NA	NA	1
404	404	34	1	30	0	0	54.7	164	20.3	20.9	43.2677	2	NA	NA	NA		NA	NA	NA	NA	NA	NA	NA	NA	NA	NA	NA	NA	NA	NA	NA	NA	NA	NA	NA	NA	NA	NA	NA	3
405	405	32	2	26	0	0	65.2	169	22.8	33.3	43.4884	2	4005	10	10	female	278	0	2020-03-19	2020-04-30	5.1	NA	2	2020-06-02	46	NA	7	2020-06-25	80.5	1	41	2020-02-21	4	397.75	83.2984293193717	2020-07-06	4	444.25	82.3447636700649	0
406	406	24	0	32	0	0	65.7	156	27	38.5	40.4055	3	NA	NA	NA		NA	NA	NA	NA	NA	NA	NA	NA	NA	NA	NA	NA	NA	NA	NA	NA	NA	NA	NA	NA	NA	NA	NA	1
407	407	34	1	28	0	0	58.9	162	22.4	24.2	44.6462	3	NA	NA	NA		NA	NA	2020-06-09	2020-08-06	24	5.4	7	2020-08-20	47.2	5.9	1	NA	NA	NA	87	2020-03-28	4	484.75	75.8607198748044	2020-09-14	4	373.75	70.0562324273665	7
408	408	28	1	27	0	0	64.4	166	23.4	27.8	46.4968	1	NA	NA	NA		NA	NA	NA	NA	NA	NA	NA	NA	NA	NA	NA	NA	NA	NA	NA	NA	NA	NA	NA	NA	NA	NA	NA	5
409	409	28	1	28	0	0	53.9	168	19.1	18	44.198	1	3740	10	10	male	276	0	2020-05-12	2020-07-02	8.3	4.7	2	2020-07-23	38.3	5	7	2020-08-13	81.6	1	32	2020-04-24	3	417.333333333333	80.0511508951407	2020-08-15	4	417.75	74.1348713398403	0
410	410	28	1	33	0	0	64.5	176	20.8	27.7	46.6335	1	NA	NA	NA		NA	NA	NA	NA	NA	NA	NA	NA	NA	NA	NA	NA	NA	NA	NA	NA	NA	NA	NA	NA	NA	NA	NA	7
411	411	32	1	28	0	0	76.4	174	25.2	31.2	52.5632	1	3660	10	10	male	275	0	2020-05-21	2020-07-09	8.4	4.9	2	2020-08-03	40.2	6.7	2	2020-08-31	97	NA	17	2020-05-18	5	448.6	83.413908516177	2020-09-01	4	557	94.6876328091798	0
412	412	29	0	28	0	0	64.2	166	23.3	29.1	45.5178	3	4275	10	10	female	277	0	2020-05-14	2020-07-09	10.7	4.2	2	2020-08-03	37.6	5.3	2	2020-08-30	82	NA	9	2020-05-19	4	367.25	73.0845771144279	2020-08-30	3	410.333333333333	68.2372505543237	0
413	413	32	0	28	0	0	54.6	153	23.3	30.2	38.1108	2	NA	NA	NA		NA	NA	NA	NA	NA	NA	NA	NA	NA	NA	NA	NA	NA	NA	NA	NA	NA	NA	NA	NA	NA	NA	NA	6
414	414	28	0	28	0	0	59.9	167	21.5	29	42.529	2	NA	NA	NA		NA	NA	NA	NA	NA	NA	NA	NA	NA	NA	NA	NA	NA	NA	NA	NA	NA	NA	NA	NA	NA	NA	NA	6
415	415	31	1	29	0	0	56.8	157	23	24.4	42.9408	1	NA	NA	NA		NA	NA	NA	NA	NA	NA	NA	NA	NA	NA	NA	NA	NA	NA	NA	NA	NA	NA	NA	NA	NA	NA	NA	6
416	416	31	1	29	0	0	53.6	165	19.7	21.9	41.8616	1	NA	NA	NA		NA	NA	2020-06-01	2020-07-23	5.8	4.5	7	2020-08-20	37.5	5.7	1	2020-09-10	76.7	NA	NA	NA	NA	NA	NA	2020-09-12	4	437.5	82.4693685202639	7
417	417	29	0	29	0	0	71.6	166	26	35.2	46.3968	2	NA	NA	NA		NA	NA	NA	NA	NA	NA	NA	NA	NA	NA	NA	NA	NA	NA	NA	NA	NA	NA	NA	NA	NA	NA	NA	6
418	418	30	1	33	0	0	59.9	171	20.5	22.1	46.6621	1	NA	NA	NA		NA	NA	NA	NA	NA	NA	NA	NA	NA	NA	NA	NA	NA	NA	NA	NA	NA	NA	NA	NA	NA	NA	NA	6
419	419	33	2	28	0	0	66.4	155	27.6	34.8	43.2928	1	NA	NA	NA		NA	NA	NA	NA	NA	NA	NA	NA	NA	NA	NA	NA	NA	NA	NA	NA	NA	NA	NA	NA	NA	NA	NA	6
420	420	24	0	35	0	0	66.8	176	21.6	30.9	46.1588	2	NA	NA	NA		NA	NA	2020-06-25	NA	NA	NA	7	NA	NA	NA	NA	NA	NA	NA	NA	NA	NA	NA	NA	NA	NA	NA	NA	2
421	421	34	0	28	0	0	64.1	173	21.4	24.7	48.2673	NA	NA	NA	NA		NA	NA	NA	NA	NA	NA	NA	NA	NA	NA	NA	NA	NA	NA	NA	NA	NA	NA	NA	NA	NA	NA	NA	2
422	422	31	1	28	0	0	60	168	21.3	27.4	43.56	2	NA	NA	NA		NA	NA	2020-06-25	2020-08-13	7.7	4.6	NA	2020-09-10	42.5	6.6	NA	2020-10-01	76.5	NA	NA	NA	NA	NA	NA	NA	NA	NA	NA	7
423	423	32	1	28	0	0	70.2	159	27.8	29.9	49.2102	3	NA	NA	NA		NA	NA	NA	NA	NA	NA	NA	NA	NA	NA	NA	NA	NA	NA	NA	NA	NA	NA	NA	NA	NA	NA	NA	6
424	424	24	0	26	0	0	66.5	162	25.3	35	43.225	2	NA	NA	NA		NA	NA	2020-06-15	2020-08-06	11.4	5.3	7	2020-08-25	36.5	6.0666	4	2020-08-25	71.2	NA	6	2020-06-23	3	399.333333333333	77.2903225806452	2020-09-15	4	553.25	78.4473590925204	7
425	425	31	1	30	0	0	87.4	182	26.4	38.5	53.751	1	NA	NA	NA		NA	NA	NA	NA	NA	NA	NA	NA	NA	NA	NA	NA	NA	NA	NA	NA	NA	NA	NA	NA	NA	NA	NA	6
426	426	32	1	28	0	0	87.9	172	29.7	40.3	52.4763	2	NA	NA	NA		NA	NA	NA	NA	NA	NA	NA	NA	NA	NA	NA	NA	NA	NA	NA	NA	NA	NA	NA	NA	NA	NA	NA	6
427	427	35	3	30	0	0	59	164	21.9	25.4	44.014	3	NA	NA	NA		NA	NA	NA	NA	NA	NA	NA	NA	NA	NA	NA	NA	NA	NA	NA	NA	NA	NA	NA	NA	NA	NA	NA	6
428	428	31	0	28	0	0	59.8	171	20.5	24.6	45.0892	3	NA	NA	NA		NA	NA	NA	NA	NA	NA	NA	NA	NA	NA	NA	NA	NA	NA	NA	NA	NA	NA	NA	NA	NA	NA	NA	7
429	429	31	0	30	0	0	57.2	162	21.8	20.3	45.5884	3	NA	NA	NA		NA	NA	NA	NA	NA	NA	NA	NA	NA	NA	NA	NA	NA	NA	NA	NA	NA	NA	NA	NA	NA	NA	NA	6
430	430	30	2	28	0	0	67.6	170	23.4	33.6	44.8864	2	NA	NA	NA		NA	NA	NA	NA	NA	NA	NA	NA	NA	NA	NA	NA	NA	NA	NA	NA	NA	NA	NA	NA	NA	NA	NA	6
431	431	32	2	28	0	0	83.8	178	26.4	36.8	52.9616	2	NA	NA	NA		NA	NA	NA	NA	NA	NA	NA	NA	NA	NA	NA	NA	NA	NA	NA	NA	NA	NA	NA	NA	NA	NA	NA	6
432	432	30	1	28	0	0	61.5	167	22.1	34.4	40.344	2	NA	NA	NA		NA	NA	NA	NA	NA	NA	NA	NA	NA	NA	NA	NA	NA	NA	NA	NA	NA	NA	NA	NA	NA	NA	NA	6
433	433	26	0	28	0	0	64.1	168	22.7	27.2	46.6648	3	NA	NA	NA		NA	NA	NA	NA	NA	NA	NA	NA	NA	NA	NA	NA	NA	NA	NA	NA	NA	NA	NA	NA	NA	NA	NA	6
434	434	29	0	35	0	0	75.3	172	25.2	42	43.674	1	NA	NA	NA		NA	NA	NA	NA	NA	NA	NA	NA	NA	NA	NA	NA	NA	NA	NA	NA	NA	NA	NA	NA	NA	NA	NA	6
435	435	28	1	28	0	0	58.9	163	22.5	26.3	43.4093	2	NA	NA	NA		NA	NA	2020-06-29	2020-08-13	7.7	4.6	7	NA	NA	NA	NA	NA	NA	NA	NA	NA	NA	NA	NA	NA	NA	NA	NA	6
436	436	28	1	28	0	0	51.8	163	19.5	18.1	42.4242	2	NA	NA	NA		NA	NA	NA	NA	NA	NA	NA	NA	NA	NA	NA	NA	NA	NA	NA	NA	NA	NA	NA	NA	NA	NA	NA	6
